# Supplementary material for: Anxiety and Depression Mediate the Health-Related Quality of Life Differently in Patients with Cardiovascular Disease and Stroke–Preliminary Report of the Yilan Study: A Population-Based Community Health Survey
Source: PLoS One. 2014 Sep 16;9(9):e107609. doi: 10.1371/journal.pone.0107609 (PMC4166664; doi:10.1371/journal.pone.0107609)
Supplement: Supporting Information S1 — Dataset. (XLSX) [file pone.0107609.s001.xlsx]

## Sheet: Data of Mediators of HRQoL in C
number	BMI	HealthRating	HappinessRating	HADS_Anxiety	HADS_Depression	MCS	PCS	Age	Sex	Diabetes	Hypertension	CardiovascularDisease	Hyperlipidemia	Stroke	Education	LivingStatus	Smoking	Drinking
1	25.2	50	50	7	5	18.36	36.89	73	Male	No	No	Yes	No	No	Primary school	Not solitary	Never	Never
2	22.1	80	60	1	5	62.48	56.13	67	Male	No	No	No	No	No	Primary school	Not solitary	Never	Current drinker
3	21.4	50	60	10	6	49.41	37.21	75	Male	No	No	No	No	No	Primary school	Not solitary	Never	Never
4	26	65	65	0	7	51.88	18.68	69	Male	Yes	Yes	Yes	No	No	College and above	Not solitary	Never	Never
5	29	60	60	3	5	52.65	52.15	77	Female	No	No	No	No	No	Primary school	Not solitary	Never	Never
6	999	999	999	0	8	53.07	14.22	74	Female	No	No	No	No	No	Illiterate	Not solitary	Never	Never
7	24	50	50	2	6	49.36	49.79	69	Female	Yes	No	Yes	No	No	Secondary school	Not solitary	Never	Never
8	25.1	60	60	7	3	47.2	40.87	83	Male	Yes	No	No	No	No	Primary school	Not solitary	Never	Never
9	28.3	50	50	6	9	43.98	22.79	75	Female	Yes	Yes	Yes	No	No	Primary school	Not solitary	Never	Never
10	28.9	60	60	6	9	46.57	51.06	86	Male	No	Yes	No	No	No	Secondary school	Not solitary	Never	Never
11	28.3	60	60	0	1	46.95	22.99	74	Male	Yes	Yes	Yes	Yes	No	Illiterate	Not solitary	Never	Never
12	22.8	60	80	0	3	53.12	50.6	68	Female	No	Yes	No	No	No	Primary school	Not solitary	Never	Never
13	999	50	50	4	4	53.54	12.68	83	Male	No	Yes	Yes	No	Yes	Primary school	Not solitary	Never	Never
14	20.9	90	80	15	6	57.21	58.95	81	Male	No	No	No	No	No	Primary school	Not solitary	Never	Current drinker
15	22	40	60	3	3	49.33	35.53	74	Female	Yes	Yes	Yes	No	No	Illiterate	Not solitary	Never	Never
16	19.8	80	80	6	4	34.62	64.03	75	Male	Yes	Yes	No	Yes	No	College and above	Not solitary	Never	Current drinker
17	23.2	999	999	1	6	49.86	53.41	86	Male	No	No	Yes	No	No	Secondary school	Solitary	Quitted	Never
18	26.8	70	80	0	5	62.85	50.18	91	Male	No	No	No	No	No	Illiterate	Not solitary	Quitted	Never
19	18.4	60	60	0	3	53.12	50.6	84	Male	No	No	Yes	No	No	Secondary school	Solitary	Quitted	Never
20	23	60	60	0	3	43.03	55.13	83	Male	No	No	Yes	No	No	Primary school	Solitary	Quitted	Never
21	24.5	70	70	7	2	55.22	54.35	74	Female	No	Yes	No	No	No	Secondary school	Solitary	Never	Never
22	28.1	50	50	0	2	52.75	56.55	75	Female	No	No	No	No	No	Illiterate	Solitary	Never	Never
23	22.8	60	70	0	7	58.22	49.62	91	Male	No	Yes	No	No	Yes	Illiterate	Solitary	Never	Never
24	25.2	70	80	0	2	58.22	49.62	76	Female	No	Yes	No	No	Yes	Illiterate	Not solitary	Never	Never
25	34.9	70	60	10	4	58	53.09	73	Female	Yes	No	No	No	No	Primary school	Not solitary	Never	Current drinker
26	28.6	50	50	20	9	46.68	24.89	78	Female	No	Yes	No	Yes	No	Illiterate	Solitary	Never	Never
27	24.2	60	60	11	6	31.78	55.85	72	Male	No	No	No	No	No	Primary school	Not solitary	Quitted	Never
28	29.8	60	70	4	2	59.72	27.68	73	Male	Yes	Yes	No	No	No	Secondary school	Not solitary	Never	Current drinker
29	21	70	80	0	3	62.63	53.65	70	Female	No	No	No	No	No	Primary school	Not solitary	Never	Never
30	23.8	60	60	0	2	62.85	50.18	73	Female	No	No	No	No	No	Secondary school	Not solitary	Never	Never
31	18.5	70	80	0	3	53.89	40.6	87	Male	No	Yes	Yes	No	No	Secondary school	Not solitary	Never	Current drinker
32	21.7	80	100	3	7	64.31	51.79	68	Female	No	No	Yes	No	No	Illiterate	Not solitary	Never	Never
33	24.8	70	70	0	3	61.42	47.03	75	Male	No	No	No	No	No	Primary school	Solitary	Never	Never
34	31	60	0	15	3	58.22	49.62	67	Male	No	Yes	No	No	No	Primary school	Not solitary	Never	Never
35	24.4	70	80	3	3	47.1	59.43	81	Male	No	Yes	Yes	No	No	Secondary school	Not solitary	Never	Never
36	25.4	100	80	5	5	55.22	54.35	68	Female	No	Yes	No	No	No	Primary school	Not solitary	Never	Never
37	21.8	70	60	0	5	53.12	50.6	66	Female	No	No	Yes	No	No	Primary school	Solitary	Never	Never
38	28.6	50	80	10	4	49.86	53.41	71	Female	No	No	Yes	Yes	No	Primary school	Not solitary	Never	Never
39	24.7	50	80	6	7	47.55	53.13	68	Female	No	No	No	No	No	Primary school	Solitary	Never	Never
40	32.4	60	100	6	3	61.48	41.99	81	Female	Yes	Yes	Yes	No	No	Illiterate	Not solitary	Never	Never
41	24.6	80	80	2	5	60.98	38.37	77	Female	No	No	No	No	No	Illiterate	Not solitary	Never	Never
42	21.5	70	60	0	4	62.85	50.18	65	Male	Yes	Yes	No	No	No	College and above	Not solitary	Never	Never
43	23.2	50	60	15	5	68.84	18.83	80	Male	No	Yes	No	No	No	Primary school	Not solitary	Current smoker	Never
44	28.1	80	80	0	3	58.42	38.55	77	Female	No	No	No	No	Yes	Primary school	Not solitary	Never	Never
45	24.4	60	100	4	6	52.19	44.12	68	Female	Yes	Yes	No	No	No	Primary school	Not solitary	Never	Never
46	27.8	80	99	3	3	66.56	31.2	67	Male	No	No	No	No	Yes	Secondary school	Not solitary	Never	Current drinker
47	27.6	90	100	0	3	69.06	40.65	87	Male	No	Yes	Yes	No	No	Secondary school	Not solitary	Never	Never
48	26.3	80	100	1	7	60.06	38.9	82	Female	Yes	No	No	No	No	College and above	Not solitary	Never	Never
49	27	80	90	0	5	57.75	51.16	69	Male	No	Yes	No	No	No	College and above	Not solitary	Current smoker	Current drinker
50	20.2	80	80	7	3	57.38	57.12	66	Female	No	No	No	No	No	College and above	Not solitary	Never	Never
51	25.9	60	80	15	6	54.58	44.05	74	Female	No	Yes	Yes	No	No	College and above	Not solitary	Never	Never
52	29.9	80	60	0	3	56.81	52.84	85	Male	Yes	No	No	No	No	Secondary school	Not solitary	Never	Current drinker
53	19.9	80	90	1	5	62.63	53.65	69	Female	No	Yes	No	No	No	Secondary school	Not solitary	Never	Never
54	999	80	80	0	4	62.63	53.65	71	Male	No	Yes	No	Yes	No	College and above	Not solitary	Quitted	Current drinker
55	20	80	80	6	5	52.11	42.2	67	Male	Yes	Yes	Yes	No	No	College and above	Not solitary	Current smoker	Never
56	26.4	60	80	2	2	66.83	38.24	85	Male	Yes	Yes	No	No	No	Primary school	Not solitary	Never	Never
57	21	60	60	14	4	52.55	47.21	74	Female	No	No	No	No	No	Secondary school	Not solitary	Never	Never
58	24.4	60	90	6	4	57.3	40.13	72	Male	Yes	No	No	No	No	Secondary school	Not solitary	Never	Never
59	22.2	80	90	0	5	60.9	51.93	70	Female	No	No	No	No	No	College and above	Not solitary	Never	Never
60	25	80	0	6	10	47.92	57.62	71	Male	No	No	No	No	No	College and above	Not solitary	Never	Never
61	21.9	85	99	0	3	57.85	55.57	84	Male	No	No	No	No	No	College and above	Not solitary	Never	Never
62	20.3	90	100	6	3	60.32	53.37	71	Female	No	No	No	No	No	Primary school	Not solitary	Never	Never
63	23.7	90	100	2	3	62.38	57.62	71	Male	No	Yes	No	No	No	College and above	Not solitary	Never	Never
64	23.6	70	100	2	5	60.07	57.34	68	Female	No	Yes	Yes	Yes	No	Primary school	Not solitary	Never	Never
65	30.3	90	100	4	4	65.83	30.88	66	Female	No	Yes	No	No	No	Secondary school	Not solitary	Never	Never
66	23.2	96	98	3	3	62.38	57.62	69	Male	No	No	No	No	No	College and above	Not solitary	Never	Never
67	26	85	90	1	3	62.48	56.13	66	Male	No	No	No	No	No	Secondary school	Not solitary	Never	Never
68	22.9	70	70	0	3	60.32	53.37	75	Male	No	No	No	Yes	No	College and above	Not solitary	Never	Never
69	28.9	80	90	3	7	58	53.09	65	Female	No	No	No	No	No	College and above	Not solitary	Never	Never
70	22.3	60	80	3	7	56.09	46.8	69	Female	No	Yes	No	No	Yes	Primary school	Not solitary	Never	Never
71	28	70	80	8	5	58.12	39.99	68	Male	No	No	No	No	Yes	College and above	Not solitary	Never	Never
72	25.6	85	95	0	3	62.63	53.65	68	Female	No	Yes	No	No	No	College and above	Not solitary	Never	Never
73	29.7	85	90	0	4	57.53	54.64	65	Male	No	Yes	No	No	No	Secondary school	Not solitary	Never	Current drinker
74	26.1	80	90	2	3	63.21	44.91	72	Male	Yes	No	No	No	No	Secondary school	Not solitary	Never	Never
75	23.2	80	80	6	6	49.64	56.89	67	Female	No	No	No	No	No	Primary school	Not solitary	Never	Never
76	29.3	80	90	0	5	60.32	53.37	71	Male	No	No	No	No	No	Secondary school	Not solitary	Never	Never
77	24.8	60	100	7	5	51.97	43.94	77	Female	No	No	No	No	No	Primary school	Not solitary	Never	Never
78	25.4	70	70	0	5	58.63	48.3	68	Female	No	Yes	Yes	Yes	No	College and above	Solitary	Never	Never
79	23.4	50	0	0	6	64.6	31.7	65	Male	No	No	No	No	No	Primary school	Not solitary	Never	Never
80	24.3	90	90	0	3	62.48	56.13	71	Male	No	No	No	No	No	College and above	Not solitary	Never	Never
81	25.7	75	70	10	4	49.74	42.21	65	Male	Yes	No	No	No	No	Primary school	Not solitary	Current smoker	Quitted
82	21	80	90	0	3	61.42	47.03	68	Male	No	No	No	No	No	College and above	Not solitary	Never	Never
83	24.8	59	59	9	8	37.52	48.15	67	Female	No	No	No	No	No	Primary school	Not solitary	Never	Never
84	26	60	60	1	8	55.44	50.88	72	Female	No	No	No	No	No	Primary school	Not solitary	Never	Never
85	29.3	50	70	0	7	65.57	21.76	75	Female	Yes	Yes	No	No	No	Illiterate	Not solitary	Never	Never
86	20.5	50	70	2	5	57.6	24.35	66	Male	No	Yes	Yes	Yes	No	Secondary school	Not solitary	Never	Never
87	19.7	90	80	3	5	61.58	46.39	79	Female	No	No	No	No	No	Illiterate	Not solitary	Never	Never
88	27	80	60	6	4	62.85	50.18	72	Male	No	No	Yes	No	No	Primary school	Not solitary	Never	Never
89	26.1	50	50	7	8	45.82	53.86	71	Female	Yes	Yes	Yes	No	No	Secondary school	Not solitary	Never	Never
90	25.4	70	80	0	3	68.06	31.63	77	Male	No	No	Yes	No	No	Primary school	Not solitary	Never	Never
91	31.1	30	30	0	6	62	16.32	85	Female	Yes	No	No	No	Yes	Primary school	Not solitary	Never	Never
92	31.9	60	60	0	4	56.84	36.73	75	Male	No	No	Yes	Yes	No	Primary school	Not solitary	Never	Never
93	20.8	60	60	7	8	54.06	38	68	Female	No	No	No	No	No	Illiterate	Not solitary	Never	Never
94	29	60	59	4	6	56.84	36.73	71	Male	No	Yes	Yes	No	No	Illiterate	Not solitary	Never	Never
95	24.9	50	50	3	4	52.78	32.37	75	Female	No	No	No	No	No	Secondary school	Not solitary	Never	Never
96	22.9	80	90	0	3	62.85	50.18	67	Female	Yes	No	No	No	No	Secondary school	Solitary	Never	Never
97	21.7	80	80	0	4	58.58	51.66	65	Male	No	Yes	No	No	No	Secondary school	Not solitary	Never	Never
98	20.2	70	60	8	6	47.39	44.82	78	Male	No	No	No	No	No	Secondary school	Not solitary	Quitted	Never
99	21.6	60	60	0	5	55.44	50.88	67	Female	No	Yes	No	No	No	Primary school	Not solitary	Never	Never
100	23.5	80	80	2	2	55.22	54.35	66	Female	No	No	No	No	No	Secondary school	Not solitary	Never	Never
101	22.6	70	70	3	4	47.23	39.71	68	Male	No	No	Yes	No	No	Secondary school	Not solitary	Never	Never
102	24.1	80	85	0	4	69.22	38.17	74	Female	No	No	No	Yes	No	Secondary school	Not solitary	Never	Current drinker
103	24	80	90	7	7	43.16	60.01	72	Male	No	No	Yes	No	No	Secondary school	Not solitary	Never	Never
104	23.6	80	90	0	3	57.02	39	75	Male	No	No	Yes	No	No	Secondary school	Not solitary	Never	Never
105	23.1	80	80	0	6	58.22	49.62	69	Female	No	No	No	No	No	Secondary school	Not solitary	Never	Never
106	27.8	80	80	5	3	49.15	41.19	65	Female	No	No	Yes	No	No	Illiterate	Not solitary	Never	Current drinker
107	25.4	40	40	11	7	36.15	27.78	73	Female	Yes	No	Yes	No	No	Illiterate	Not solitary	Never	Never
108	19.1	70	80	1	5	42.51	52.14	74	Male	No	No	Yes	No	No	Primary school	Solitary	Never	Never
109	19.7	40	0	9	6	46.43	25.47	73	Male	No	No	Yes	No	No	Primary school	Not solitary	Current smoker	Never
110	17.6	70	50	3	6	48.61	52.59	69	Female	No	No	No	No	No	Secondary school	Not solitary	Never	Never
111	22.8	80	100	3	5	62.63	53.65	66	Female	No	Yes	No	No	No	Primary school	Not solitary	Never	Never
112	26.4	80	100	3	5	60.32	53.37	66	Male	No	No	No	No	No	College and above	Not solitary	Never	Never
113	30.4	80	90	1	5	68.02	43.62	65	Female	Yes	Yes	No	No	No	Primary school	Solitary	Never	Never
114	32	40	80	6	5	49.17	48.8	65	Female	No	No	No	No	No	Primary school	Not solitary	Never	Never
115	24.9	80	60	0	5	60.16	55.85	67	Female	No	No	No	No	No	Primary school	Not solitary	Quitted	Quitted
116	24.2	60	80	0	5	60.54	49.9	65	Male	Yes	Yes	No	Yes	No	Secondary school	Not solitary	Never	Never
117	28.9	70	60	0	4	57.85	55.57	69	Male	Yes	Yes	No	Yes	No	Primary school	Not solitary	Never	Never
118	23.2	60	60	0	5	60.54	49.9	70	Female	No	Yes	No	No	No	Primary school	Not solitary	Never	Never
119	24	60	60	0	6	60.54	49.9	73	Male	No	Yes	No	No	No	Secondary school	Not solitary	Never	Current drinker
120	21.9	60	60	0	3	60.32	53.37	66	Male	No	Yes	No	No	No	Secondary school	Not solitary	Current smoker	Current drinker
121	29.3	70	100	0	6	64.34	35.68	67	Female	Yes	Yes	No	No	No	Primary school	Solitary	Never	Never
122	27	80	80	0	5	57.53	54.64	65	Male	Yes	No	No	No	No	Secondary school	Not solitary	Current smoker	Current drinker
123	15.9	60	70	0	7	52.22	33.91	87	Female	No	Yes	No	No	No	Primary school	Not solitary	Never	Never
124	15.4	999	999	0	6	62.78	15.7	92	Male	No	No	No	No	No	College and above	Not solitary	Never	Never
125	26	80	90	0	5	69.22	38.17	83	Female	No	Yes	No	No	No	College and above	Not solitary	Never	Never
126	28.4	50	80	1	6	54.91	40.2	65	Female	Yes	No	No	Yes	No	Primary school	Not solitary	Never	Never
127	23.9	70	90	0	3	57.53	54.64	71	Female	No	No	No	No	No	Illiterate	Not solitary	Never	Never
128	21.4	70	80	0	4	58.22	49.62	67	Female	No	No	No	No	No	Primary school	Not solitary	Never	Never
129	28.1	70	70	1	8	58.59	31.12	74	Female	Yes	Yes	Yes	No	No	Primary school	Not solitary	Never	Never
130	26.5	50	100	0	8	58	53.09	67	Female	No	No	No	Yes	No	Primary school	Not solitary	Never	Never
131	22.2	40	100	0	6	73.94	25.16	68	Male	No	No	No	No	No	Primary school	Not solitary	Current smoker	Quitted
132	24.2	80	100	0	7	60.54	49.9	69	Male	No	No	No	No	No	College and above	Not solitary	Never	Never
133	26.1	70	80	0	7	55.22	54.35	67	Male	No	Yes	No	No	No	College and above	Not solitary	Never	Never
134	25.6	50	80	11	5	26.6	58.04	69	Female	No	Yes	No	No	No	College and above	Not solitary	Never	Never
135	21.1	35	30	7	7	44.15	35.16	83	Male	No	No	Yes	No	No	Primary school	Not solitary	Current smoker	Never
136	26.9	50	60	4	9	59.71	33.34	78	Female	Yes	No	No	Yes	No	Illiterate	Not solitary	Current smoker	Never
137	27	70	80	0	4	61.37	37.17	73	Male	No	Yes	No	No	No	Secondary school	Not solitary	Never	Never
138	24	98	100	1	3	62.38	57.62	68	Female	No	No	No	No	No	Secondary school	Not solitary	Never	Never
139	26.1	90	100	0	7	61.57	41.7	74	Male	No	No	No	No	No	Secondary school	Not solitary	Never	Never
140	31.1	70	100	0	7	55.29	44.26	69	Female	No	Yes	No	No	No	Secondary school	Not solitary	Never	Never
141	22.2	70	80	0	8	69.44	34.7	70	Male	No	Yes	Yes	No	Yes	Primary school	Not solitary	Current smoker	Never
142	26.7	60	50	5	3	56.84	36.73	67	Female	No	No	No	No	No	Primary school	Not solitary	Never	Never
143	25.9	60	80	1	7	59.79	32.99	72	Female	Yes	Yes	No	Yes	No	Primary school	Not solitary	Never	Never
144	22.2	60	70	0	4	58.22	49.62	76	Male	No	No	No	No	No	Primary school	Not solitary	Never	Never
145	26.5	50	70	0	5	60.54	49.9	67	Female	No	No	Yes	No	No	Secondary school	Not solitary	Never	Never
146	21.4	40	50	4	8	44.86	47.38	69	Male	No	No	Yes	No	No	Secondary school	Not solitary	Never	Never
147	23.7	70	80	0	5	68.02	43.62	70	Female	No	No	No	No	No	Secondary school	Not solitary	Never	Never
148	27.6	75	70	0	4	58.22	49.62	71	Male	No	No	No	No	No	College and above	Not solitary	Quitted	Quitted
149	28.1	50	50	9	8	54.96	52.43	70	Female	No	No	No	No	No	Primary school	Solitary	Never	Never
150	32.2	60	60	15	14	47.61	30.97	71	Female	No	No	Yes	Yes	No	Illiterate	Not solitary	Never	Never
151	19.8	80	60	0	6	66.91	24.66	76	Male	No	No	No	No	No	Primary school	Not solitary	Current smoker	Current drinker
152	26.5	60	100	0	6	68.97	42.14	76	Male	Yes	Yes	Yes	Yes	No	College and above	Not solitary	Never	Never
153	37.3	60	80	0	4	58.22	49.62	74	Female	No	No	Yes	No	No	Secondary school	Not solitary	Never	Never
154	28	80	80	0	5	64.16	43.22	70	Female	Yes	Yes	No	No	No	Primary school	Not solitary	Never	Never
155	37.5	70	80	7	4	53.47	52.65	85	Male	No	No	Yes	No	No	Primary school	Not solitary	Never	Never
156	23.4	60	20	0	9	60.32	53.37	82	Female	No	No	No	Yes	No	Primary school	Solitary	Never	Never
157	25.5	90	90	0	5	62.63	53.65	68	Female	No	Yes	No	Yes	No	Illiterate	Not solitary	Never	Current drinker
158	25.9	90	90	0	5	66.67	40.72	81	Male	No	Yes	Yes	No	No	College and above	Not solitary	Never	Quitted
159	21	70	80	3	4	69.44	34.7	73	Female	No	No	No	No	No	Secondary school	Not solitary	Never	Never
160	24.5	60	60	8	8	40.67	50.2	86	Male	Yes	No	Yes	No	No	College and above	Not solitary	Never	Never
161	25.1	80	100	0	5	57.38	57.12	81	Female	No	Yes	Yes	No	No	Illiterate	Not solitary	Never	Never
162	31.4	60	80	0	4	66.08	37.39	71	Male	No	Yes	Yes	Yes	No	Primary school	Not solitary	Quitted	Never
163	27.8	85	100	0	5	60.07	57.34	70	Female	Yes	No	No	No	No	Primary school	Not solitary	Never	Never
164	20.5	85	85	0	4	57.75	51.16	68	Male	No	No	No	No	No	College and above	Not solitary	Never	Never
165	29.9	60	80	3	7	62.85	50.18	65	Female	Yes	Yes	No	No	No	College and above	Not solitary	Never	Never
166	31.3	60	80	0	7	63.07	42.13	72	Male	No	No	No	No	No	Primary school	Not solitary	Current smoker	Never
167	28.8	70	60	0	4	70.32	31.83	72	Female	Yes	Yes	No	No	No	Primary school	Not solitary	Never	Never
168	23.5	80	80	0	3	62.85	50.18	69	Male	No	No	No	No	No	Illiterate	Not solitary	Current smoker	Never
169	22.6	70	70	3	3	54.2	47.69	71	Female	No	No	No	Yes	No	College and above	Not solitary	Never	Never
170	26.5	90	100	0	4	67.2	32.29	72	Female	No	Yes	No	Yes	No	Illiterate	Not solitary	Never	Never
171	36.4	85	90	0	7	62.38	57.62	73	Male	No	No	Yes	No	No	Secondary school	Not solitary	Never	Never
172	19.5	60	80	0	6	58.22	49.62	72	Male	No	No	No	No	No	Illiterate	Not solitary	Current smoker	Never
173	28.3	60	80	7	3	59.51	52.93	65	Female	No	No	Yes	Yes	No	Primary school	Not solitary	Never	Never
174	26.7	80	70	0	3	65.33	49.82	66	Male	No	Yes	No	Yes	No	Primary school	Not solitary	Never	Never
175	26.1	70	70	1	3	62.85	50.18	70	Female	No	No	Yes	Yes	No	Illiterate	Not solitary	Never	Never
176	24.3	90	80	0	4	60.16	55.85	75	Male	No	No	Yes	No	No	Primary school	Not solitary	Quitted	Quitted
177	21.1	80	80	0	3	60.32	53.37	73	Male	No	No	No	No	No	Primary school	Solitary	Current smoker	Never
178	23.9	80	90	0	3	66.75	40.37	75	Male	No	No	Yes	No	No	Secondary school	Solitary	Never	Never
179	22.2	80	85	0	5	66.08	37.39	76	Male	No	No	No	No	No	Illiterate	Solitary	Current smoker	Current drinker
180	25.9	70	70	0	4	62.26	42.43	79	Male	No	No	No	No	No	Primary school	Not solitary	Quitted	Never
181	30.7	60	80	0	3	62.92	37.82	69	Male	Yes	Yes	Yes	No	No	Primary school	Not solitary	Never	Never
182	24.8	60	70	0	4	60.54	49.9	71	Female	Yes	Yes	No	Yes	No	Primary school	Not solitary	Never	Never
183	24	60	90	0	4	62.85	50.18	73	Male	No	Yes	Yes	No	No	Primary school	Not solitary	Never	Never
184	25.4	60	90	3	4	69.44	34.7	74	Female	No	No	Yes	No	No	Primary school	Not solitary	Never	Never
185	23.7	80	100	0	3	62.48	56.13	79	Male	Yes	No	No	No	No	Primary school	Not solitary	Never	Never
186	30.8	90	50	3	3	66.08	37.39	69	Female	No	No	No	Yes	No	Primary school	Not solitary	Never	Never
187	26.5	70	90	0	4	60.54	49.9	68	Male	Yes	Yes	No	Yes	No	Secondary school	Not solitary	Never	Never
188	23.5	70	90	0	3	62.63	53.65	73	Male	No	No	No	No	No	College and above	Solitary	Never	Never
189	30.5	70	50	4	6	50.53	39.81	67	Female	No	Yes	No	No	No	Primary school	Not solitary	Never	Never
190	32.4	60	60	5	3	68.39	37.67	67	Female	Yes	Yes	No	No	No	Primary school	Not solitary	Never	Never
191	24.6	80	100	0	4	62.85	50.18	72	Male	No	No	No	No	No	Secondary school	Not solitary	Current smoker	Current drinker
192	21	70	50	8	5	62.85	50.18	76	Female	No	No	No	Yes	No	Primary school	Solitary	Never	Never
193	17.1	70	90	0	4	63	37.47	82	Female	No	No	No	No	No	College and above	Not solitary	Never	Never
194	24.9	60	70	2	4	67.63	38.04	82	Male	No	Yes	Yes	No	No	College and above	Not solitary	Never	Never
195	20.6	60	80	0	3	68.75	32.4	74	Male	No	No	No	No	No	Illiterate	Not solitary	Current smoker	Never
196	23.5	93	100	0	5	60.91	43.41	73	Male	No	No	No	No	No	Primary school	Not solitary	Current smoker	Never
197	29.4	70	70	1	5	63.76	37.1	78	Male	No	Yes	Yes	No	No	Secondary school	Not solitary	Quitted	Never
198	22.1	60	60	0	4	60.19	43.8	75	Male	No	No	Yes	No	No	Illiterate	Not solitary	Quitted	Quitted
199	26.1	40	50	6	8	44.53	43.54	72	Female	No	Yes	No	Yes	No	Illiterate	Not solitary	Never	Never
200	17.9	50	90	0	5	50.98	45.46	68	Female	Yes	Yes	No	No	No	Primary school	Not solitary	Never	Never
201	21.4	80	70	0	5	51.56	36.25	76	Male	Yes	Yes	No	No	Yes	Illiterate	Not solitary	Quitted	Never
202	27.2	60	100	0	4	66.74	38.53	70	Female	No	No	No	No	No	Primary school	Not solitary	Never	Never
203	28.2	70	90	0	4	63.01	47.17	81	Female	No	Yes	No	Yes	No	Primary school	Not solitary	Never	Never
204	23.1	70	70	0	5	58.22	49.62	75	Female	Yes	Yes	No	No	No	Secondary school	Not solitary	Never	Never
205	21.9	60	50	0	4	53.48	30.41	77	Male	No	Yes	Yes	No	Yes	Secondary school	Not solitary	Never	Never
206	23.6	60	80	0	4	58.22	49.62	65	Female	No	No	Yes	No	No	Primary school	Not solitary	Never	Never
207	28.9	80	80	0	2	62.63	53.65	69	Male	No	No	No	Yes	No	Secondary school	Not solitary	Never	Current drinker
208	21.5	80	70	0	3	58.22	49.62	69	Female	No	No	No	No	No	Primary school	Solitary	Never	Never
209	21.8	60	80	0	3	62.11	37.96	71	Male	No	Yes	No	Yes	No	College and above	Not solitary	Never	Never
210	20.1	80	90	0	3	60.32	53.37	67	Female	No	No	No	Yes	No	Secondary school	Not solitary	Never	Never
211	23.6	70	90	0	3	66.9	37.89	68	Male	No	No	No	No	No	College and above	Not solitary	Never	Never
212	17.4	70	70	0	4	60.32	53.37	82	Male	No	Yes	No	No	No	Primary school	Solitary	Never	Current drinker
213	22.4	60	70	9	5	47.72	35.79	68	Female	No	No	Yes	Yes	No	Illiterate	Not solitary	Never	Never
214	24.4	70	90	0	4	63.45	35.64	75	Male	Yes	No	No	Yes	No	College and above	Not solitary	Current smoker	Current drinker
215	27.4	70	70	0	5	63.76	37.1	79	Male	Yes	Yes	No	Yes	No	Primary school	Not solitary	Current smoker	Quitted
216	19.7	80	80	0	4	62.13	50.03	73	Male	No	No	No	No	No	Secondary school	Not solitary	Current smoker	Never
217	21.6	70	70	8	4	52.65	52.15	73	Female	No	No	No	No	No	Secondary school	Not solitary	Never	Never
218	26.6	80	90	0	5	58	53.09	85	Male	No	Yes	Yes	No	No	College and above	Not solitary	Never	Never
219	23	80	90	0	3	62.48	56.13	65	Male	No	No	No	Yes	No	College and above	Not solitary	Never	Never
220	23.7	60	70	2	4	65.5	39.91	68	Female	No	Yes	No	No	No	Primary school	Not solitary	Never	Never
221	28.5	80	80	8	5	57.28	52.71	67	Male	Yes	Yes	No	Yes	No	Primary school	Not solitary	Never	Never
222	20.1	50	80	0	5	64.8	31.76	72	Female	No	Yes	No	No	No	Primary school	Not solitary	Never	Never
223	21.1	75	80	0	4	58.12	55.65	75	Male	No	No	Yes	No	No	Secondary school	Not solitary	Never	Never
224	21.6	80	80	0	3	62.85	50.18	71	Female	No	No	No	No	No	Secondary school	Solitary	Never	Never
225	25.5	90	80	3	4	62.85	50.18	68	Female	No	No	No	No	No	Primary school	Not solitary	Never	Never
226	22.3	60	60	2	4	57.37	15.76	91	Male	No	No	No	No	No	Secondary school	Solitary	Never	Quitted
227	21.4	70	80	0	4	67.63	38.04	83	Male	No	No	No	No	No	Primary school	Not solitary	Current smoker	Never
228	22.6	80	100	0	3	57.85	55.57	71	Female	Yes	Yes	No	Yes	No	Primary school	Not solitary	Never	Never
229	25.2	50	80	0	4	53.55	35.71	74	Female	No	Yes	No	Yes	No	Illiterate	Not solitary	Never	Never
230	20.8	70	90	0	4	53.97	41.46	82	Male	No	No	No	No	No	Primary school	Not solitary	Current smoker	Current drinker
231	25.4	85	90	0	4	58	53.09	66	Male	No	Yes	No	No	No	College and above	Solitary	Never	Never
232	28.3	70	90	13	3	54.75	55.9	70	Male	No	No	No	No	No	Secondary school	Not solitary	Never	Never
233	19.9	75	80	1	3	55.44	50.88	68	Female	No	No	No	No	No	Secondary school	Not solitary	Never	Never
234	21.5	70	80	9	6	67.63	38.04	69	Female	No	No	No	No	No	Primary school	Not solitary	Never	Never
235	22.5	80	80	0	5	58	53.09	81	Male	No	Yes	No	No	No	Primary school	Not solitary	Current smoker	Current drinker
236	26.3	80	90	0	3	67.63	38.04	69	Female	No	No	No	Yes	No	Primary school	Not solitary	Never	Never
237	26	60	70	1	5	61.95	40.44	73	Male	No	Yes	No	No	No	Primary school	Not solitary	Never	Never
238	22.7	60	80	3	4	55.59	31.1	68	Female	Yes	No	Yes	Yes	No	College and above	Not solitary	Never	Never
239	24.6	70	80	0	4	60.91	43.41	85	Male	No	Yes	Yes	Yes	No	College and above	Not solitary	Current smoker	Never
240	25.8	70	80	0	4	68.76	26.49	65	Female	Yes	Yes	No	Yes	Yes	Primary school	Not solitary	Current smoker	Never
241	22.9	80	90	1	3	65.49	47.34	65	Male	No	Yes	No	No	No	Secondary school	Not solitary	Never	Never
242	23.5	80	80	0	3	62.63	53.65	72	Male	No	No	No	No	No	College and above	Not solitary	Never	Never
243	23.7	70	80	4	3	64.27	40.72	73	Female	No	Yes	No	No	No	Secondary school	Not solitary	Never	Never
244	25.1	80	90	0	3	62.48	56.13	65	Male	No	Yes	No	No	No	College and above	Not solitary	Current smoker	Current drinker
245	26.7	60	80	0	3	65.97	38.36	65	Male	No	Yes	No	No	Yes	College and above	Not solitary	Never	Never
246	26.6	60	60	4	4	48.14	54.14	74	Male	No	No	No	No	No	Primary school	Not solitary	Quitted	Current drinker
247	20.4	80	90	4	3	67.25	43.99	72	Female	No	No	No	No	No	College and above	Not solitary	Never	Never
248	22.9	85	90	0	4	57.85	55.57	73	Male	No	No	Yes	Yes	No	College and above	Not solitary	Never	Never
249	23.3	60	60	5	5	57.75	51.16	74	Female	No	Yes	No	No	No	College and above	Not solitary	Never	Never
250	23.4	60	60	3	3	61.95	40.44	75	Male	No	No	Yes	No	No	College and above	Not solitary	Never	Never
251	24.9	80	80	1	4	58	53.09	78	Female	No	Yes	Yes	Yes	No	Primary school	Not solitary	Never	Never
252	24	80	90	0	4	64.94	43.71	82	Male	No	No	Yes	No	No	Secondary school	Not solitary	Quitted	Current drinker
253	27.3	80	90	0	3	59.64	40.16	76	Male	No	Yes	No	No	No	Secondary school	Not solitary	Current smoker	Current drinker
254	18.4	80	100	0	3	62.85	50.18	73	Female	Yes	No	No	No	No	Secondary school	Not solitary	Current smoker	Never
255	33.2	60	70	1	4	58.22	49.62	72	Female	Yes	Yes	No	No	No	Primary school	Not solitary	Never	Never
256	24.5	90	70	0	3	66.21	46.96	69	Female	Yes	Yes	No	No	No	Illiterate	Not solitary	Never	Never
257	24.6	80	90	0	3	62.48	56.13	68	Female	No	No	No	No	No	Secondary school	Not solitary	Never	Never
258	24.9	85	90	0	3	62.85	50.18	66	Male	No	Yes	No	No	No	Secondary school	Not solitary	Never	Current drinker
259	24.3	70	70	0	3	62.35	46.56	69	Male	No	Yes	No	Yes	No	Secondary school	Not solitary	Never	Never
260	24.4	60	80	9	4	58.22	49.62	73	Female	No	Yes	Yes	Yes	No	College and above	Not solitary	Never	Never
261	25.5	90	90	1	3	63.36	53.27	78	Male	No	Yes	No	No	No	College and above	Not solitary	Never	Quitted
262	19.8	70	70	0	3	62.85	50.18	65	Male	No	No	No	No	No	College and above	Not solitary	Never	Never
263	21.4	70	50	2	3	53.12	45.79	65	Female	No	No	No	No	No	College and above	Not solitary	Never	Never
264	24.4	80	80	2	5	62.85	50.18	70	Female	No	No	No	Yes	No	Secondary school	Solitary	Never	Never
265	18.9	60	65	11	5	48.53	42.29	75	Female	No	No	No	No	No	Secondary school	Solitary	Never	Never
266	28.4	80	75	5	5	59.45	44.16	85	Female	No	Yes	Yes	No	No	Primary school	Not solitary	Never	Never
267	24.1	60	85	0	3	67.6	37.87	91	Male	Yes	Yes	No	No	No	Secondary school	Not solitary	Never	Current drinker
268	17.8	100	100	0	0	62.38	57.62	91	Male	Yes	Yes	No	No	No	College and above	Not solitary	Never	Never
269	25.6	80	80	0	0	62.48	56.13	87	Female	Yes	Yes	Yes	No	No	Primary school	Not solitary	Never	Never
270	20.1	80	80	0	2	67.4	42.5	92	Female	No	No	No	No	No	Secondary school	Not solitary	Current smoker	Never
271	999	75	60	9	10	41.59	47.29	83	Female	No	Yes	No	No	No	Illiterate	Not solitary	Never	Never
272	25.8	70	80	0	0	60.54	49.9	82	Male	Yes	Yes	No	Yes	No	Secondary school	Not solitary	Quitted	Current drinker
273	27.1	80	95	0	1	63.26	54.76	69	Female	No	No	No	No	No	Primary school	Not solitary	Never	Current drinker
274	23.4	100	100	2	0	59.69	57.4	73	Female	No	Yes	No	Yes	No	Illiterate	Solitary	Never	Never
275	999	60	999	0	2	999	999	83	Male	No	No	Yes	No	No	Illiterate	Solitary	Never	Never
276	22.3	80	999	0	0	60.06	50.92	75	Female	No	No	No	No	No	Primary school	Not solitary	Never	Never
277	26.6	60	60	0	2	999	999	66	Male	No	No	No	No	No	Secondary school	Not solitary	Quitted	Quitted
278	31.3	90	90	0	0	999	999	71	Female	No	Yes	No	No	No	Primary school	Not solitary	Never	Never
279	26.9	80	100	0	0	999	999	83	Male	No	No	No	No	No	Primary school	Solitary	Never	Never
280	21.2	50	50	0	0	71.66	22.73	85	Male	No	No	No	No	No	Primary school	Not solitary	Never	Never
281	27	999	999	0	5	61.44	43.1	89	Male	No	Yes	No	No	No	Primary school	Solitary	Quitted	Quitted
282	29.6	60	80	1	0	43.19	37.39	86	Female	No	No	No	No	No	Primary school	Solitary	Never	Never
283	25.7	95	90	0	1	67.14	46.49	89	Male	No	No	No	No	No	Primary school	Not solitary	Quitted	Never
284	22.6	80	80	7	3	37.48	62.41	79	Female	No	No	Yes	No	No	Secondary school	Not solitary	Never	Never
285	29.6	70	80	4	4	56.02	40.35	68	Female	No	Yes	No	Yes	No	Primary school	Not solitary	Never	Never
286	22.5	40	60	3	2	40.33	54.26	82	Male	No	Yes	Yes	No	No	Illiterate	Not solitary	Quitted	Never
287	23.7	80	80	0	3	62.63	53.65	85	Male	No	Yes	Yes	Yes	No	Secondary school	Not solitary	Never	Never
288	26	60	80	0	0	62.48	56.13	76	Female	No	Yes	Yes	No	No	Secondary school	Not solitary	Never	Never
289	24.6	80	100	0	3	62.48	56.13	74	Female	No	Yes	No	No	No	Secondary school	Not solitary	Never	Never
290	23	80	80	0	0	62.48	56.13	78	Male	No	Yes	No	No	No	Secondary school	Not solitary	Never	Never
291	22.5	80	80	0	2	64.35	45.38	69	Female	No	No	Yes	No	No	Primary school	Solitary	Never	Never
292	30.3	50	50	10	7	31.04	27.07	73	Female	No	Yes	Yes	No	No	Illiterate	Solitary	Never	Never
293	26.7	88	80	0	0	51.56	57.75	67	Male	No	Yes	No	No	No	Secondary school	Not solitary	Never	Current drinker
294	19.7	70	999	3	6	41.66	59.65	82	Male	No	No	No	No	No	College and above	Solitary	Never	Never
295	24.3	70	80	6	7	43.22	43.02	85	Male	No	No	No	No	Yes	Secondary school	Not solitary	Quitted	Never
296	24.5	999	999	2	1	50.67	54.14	75	Female	No	No	Yes	Yes	No	Secondary school	Not solitary	Never	Never
297	28.2	70	70	2	12	65.05	20.97	69	Male	No	Yes	Yes	No	No	Secondary school	Not solitary	Quitted	Never
298	23.2	50	65	0	2	59.45	44.16	65	Female	Yes	Yes	No	No	#NULL!	Secondary school	Not solitary	Quitted	Never
299	22.9	75	75	1	13	54.25	40.21	86	Female	No	Yes	No	No	No	Secondary school	Not solitary	Never	Never
300	23.4	60	999	6	5	30.83	52.49	70	Female	No	Yes	No	Yes	No	Secondary school	Not solitary	Never	Never
301	26.3	50	50	8	17	43.91	50.07	83	Male	No	No	No	Yes	No	Secondary school	Not solitary	Quitted	Quitted
302	31.2	50	100	2	3	66.42	41.12	77	Female	No	Yes	No	Yes	No	Primary school	Not solitary	Never	Never
303	23.2	70	100	0	4	62.48	56.13	79	Male	No	No	No	No	Yes	Secondary school	Not solitary	Quitted	Never
304	23.3	70	80	1	0	61.17	50.44	69	Male	No	No	No	No	No	College and above	Not solitary	Never	Never
305	26.2	65	75	3	1	51.35	40.31	66	Female	No	No	No	No	No	Primary school	Not solitary	Never	Never
306	32.3	60	80	0	6	55.68	50.38	77	Female	No	Yes	Yes	Yes	No	Primary school	Solitary	Never	Quitted
307	20.7	65	80	7	4	36.67	59.43	74	Female	No	Yes	No	No	No	College and above	Solitary	Never	Never
308	30.1	65	85	1	1	59.85	54.92	75	Female	No	Yes	No	Yes	No	Secondary school	Not solitary	Never	Never
309	25.3	50	40	14	4	30.33	47.98	72	Female	Yes	Yes	Yes	No	No	Primary school	Solitary	Never	Never
310	27.3	60	80	0	2	69.63	44.27	84	Female	Yes	No	No	No	No	Illiterate	Not solitary	Current smoker	Never
311	20	60	70	0	3	62.63	53.65	91	Male	Yes	Yes	No	No	No	Secondary school	Not solitary	Never	Never
312	23.3	60	80	1	4	47.66	55.64	72	Male	No	No	No	No	No	College and above	Not solitary	Current smoker	Never
313	22.2	90	95	0	1	59.99	57.69	71	Female	No	No	Yes	No	No	Secondary school	Not solitary	Never	Never
314	27.2	70	90	2	1	52.78	49.07	73	Female	No	No	No	No	No	Secondary school	Solitary	Never	Never
315	31.6	90	80	0	2	59.99	57.69	78	Female	No	No	No	No	No	Primary school	Not solitary	Never	Never
316	23	75	999	0	0	62.63	53.65	81	Male	No	No	No	No	No	Secondary school	Not solitary	Never	Never
317	22.1	60	80	0	0	60.54	49.9	70	Female	Yes	Yes	No	No	No	Secondary school	Solitary	Never	Never
318	21.8	20	999	0	12	50.58	20.38	88	Female	No	Yes	No	No	No	Primary school	Not solitary	Never	Never
319	21.4	40	20	5	20	22.99	30.14	90	Male	No	Yes	Yes	Yes	No	Primary school	Not solitary	Quitted	Never
320	23	90	90	1	0	59.09	55.27	66	Female	No	No	No	No	No	Primary school	Not solitary	Never	Never
321	25.6	90	60	0	0	62.99	59.14	75	Male	No	No	No	No	No	Primary school	Not solitary	Never	Never
322	27.9	80	60	3	2	#NULL!	#NULL!	69	Female	No	Yes	Yes	No	No	Illiterate	Not solitary	Never	Current drinker
323	19.3	60	70	2	1	50.02	43.51	68	Male	Yes	No	No	No	No	Secondary school	Not solitary	Current smoker	Quitted
324	22.8	80	999	0	0	65.15	50.89	74	Male	No	Yes	No	No	No	Secondary school	Not solitary	Quitted	Current drinker
325	20.1	60	80	0	0	63.36	51.49	79	Male	No	No	No	No	No	Primary school	Not solitary	Quitted	Current drinker
326	19.6	80	80	7	5	64.66	46.84	72	Female	No	Yes	No	Yes	No	Illiterate	Not solitary	Never	Never
327	24.2	60	60	0	1	77.78	13.49	77	Male	No	No	No	No	No	Primary school	Not solitary	Quitted	Never
328	26.5	95	100	0	0	62.48	56.13	68	Female	No	No	No	No	No	Secondary school	Solitary	Never	Never
329	31.1	80	60	0	5	77.4	19.44	81	Male	Yes	Yes	No	No	Yes	Secondary school	Not solitary	Quitted	Never
330	21.7	60	60	6	1	53.83	54.17	86	Male	No	Yes	Yes	No	Yes	Secondary school	Solitary	Current smoker	Quitted
331	23.4	60	60	1	3	61.27	28.33	76	Male	Yes	Yes	Yes	No	No	Illiterate	Not solitary	Quitted	Quitted
332	24.2	100	100	0	0	62.38	57.62	81	Male	No	No	No	No	No	Secondary school	Not solitary	Never	Never
333	18.7	70	60	1	3	45.36	45.61	80	Male	No	Yes	Yes	No	No	Secondary school	Not solitary	Quitted	Current drinker
334	22.4	80	80	0	0	63.73	47.32	73	Female	No	Yes	No	No	No	Secondary school	Not solitary	Never	Never
335	21.7	70	80	6	2	49.76	52.13	76	Female	No	Yes	No	Yes	No	Secondary school	Not solitary	Never	Never
336	24.4	90	90	0	1	62.48	56.13	83	Male	No	Yes	No	Yes	No	Secondary school	Not solitary	Never	Never
337	22.5	75	80	3	0	62.9	27.9	87	Female	No	Yes	Yes	No	No	Secondary school	Not solitary	Never	Never
338	25.3	80	100	0	0	66.21	46.96	83	Male	No	No	Yes	Yes	No	College and above	Not solitary	Quitted	Never
339	30.6	80	80	9	1	49.16	52.27	68	Female	No	Yes	No	No	No	Primary school	Not solitary	Never	Never
340	30.3	99	99	0	0	59.26	46.48	91	Female	Yes	Yes	No	No	No	Illiterate	Not solitary	Never	Never
341	26.4	90	100	0	3	57.38	57.12	94	Male	No	Yes	No	No	No	Illiterate	Not solitary	Quitted	Never
342	17.4	80	65	1	5	36.23	59.81	72	Female	No	No	No	No	No	Secondary school	Solitary	Never	Never
343	17.7	60	60	1	3	48.24	44.81	83	Male	No	Yes	No	No	No	Secondary school	Not solitary	Quitted	Never
344	22.5	50	100	3	2	72.59	22.25	87	Female	Yes	Yes	Yes	Yes	No	Primary school	Not solitary	Never	Never
345	23.4	70	80	2	0	54.43	54.66	79	Male	No	No	Yes	No	No	Secondary school	Not solitary	Quitted	Current drinker
346	19.3	70	100	0	3	60.32	53.37	83	Female	Yes	Yes	No	No	No	Illiterate	Solitary	Never	Never
347	23.9	80	100	0	0	64.29	52.8	86	Female	Yes	Yes	Yes	No	No	Illiterate	Not solitary	Never	Never
348	21.8	999	999	0	15	33.43	27.01	100	Male	Yes	Yes	#NULL!	No	No	#NULL!	Not solitary	Quitted	Never
349	38.3	80	65	0	1	56.02	51.84	80	Female	Yes	Yes	No	Yes	No	Primary school	Solitary	Never	Never
350	33.7	70	80	6	3	65.15	50.89	78	Female	Yes	Yes	No	No	No	Primary school	Not solitary	Current smoker	Never
351	25.1	999	999	1	3	62.48	56.13	89	Male	No	No	No	No	No	Secondary school	Not solitary	Quitted	Quitted
352	18.6	999	60	2	2	50.47	30.62	83	Male	No	No	No	No	No	Secondary school	Not solitary	Never	Never
353	23.2	50	80	0	2	53.84	31.84	66	Female	No	No	No	No	No	Primary school	Not solitary	Never	Never
354	24.6	80	80	0	3	54.95	52.01	73	Female	Yes	No	No	Yes	No	Secondary school	Not solitary	Never	Never
355	24.2	80	80	5	5	52.36	43.37	67	Female	No	No	No	No	No	Secondary school	Not solitary	Never	Never
356	20.4	90	80	4	2	55.57	58.2	72	Male	No	No	No	No	No	Secondary school	Not solitary	Never	Never
357	27.5	999	999	3	3	69.1	30.97	86	Female	No	No	No	No	No	Primary school	Not solitary	Never	Never
358	24.3	70	70	10	8	45.98	31.77	85	Female	No	Yes	No	No	No	Secondary school	Not solitary	Never	Never
359	32.5	85	85	2	2	56.52	56.71	69	Female	No	Yes	No	No	No	College and above	Not solitary	Never	Never
360	23.8	999	999	0	0	62.48	56.13	71	Male	No	No	No	No	No	College and above	Not solitary	Never	Never
361	28.6	80	70	5	3	999	999	68	Female	Yes	Yes	No	No	No	Secondary school	Solitary	Never	Never
362	22.8	999	80	0	0	66.21	46.96	69	Female	No	No	No	No	No	Primary school	Not solitary	Never	Current drinker
363	26.4	60	999	2	2	999	999	87	Female	Yes	#NULL!	Yes	Yes	No	Secondary school	Not solitary	Never	Never
364	22.8	80	100	0	0	66.37	44.48	81	Male	Yes	Yes	Yes	Yes	No	College and above	Not solitary	Never	Never
365	19.1	80	90	4	8	41.38	51.51	67	Female	No	No	No	No	No	Secondary school	Not solitary	Never	Never
366	20.9	70	60	0	2	56.83	39.79	74	Female	No	No	No	No	No	Primary school	Not solitary	Never	Never
367	16.7	70	70	0	6	62.5	44.08	78	Female	Yes	No	No	No	No	Primary school	Not solitary	Never	Never
368	23.3	80	80	0	0	61.09	46.84	80	Male	No	No	Yes	#NULL!	No	Primary school	Not solitary	Never	Never
369	22.2	60	100	0	2	64.1	40.83	77	Female	No	No	No	No	No	Secondary school	Not solitary	Never	Never
370	27	80	100	0	4	63.86	49.45	72	Male	No	No	No	No	No	College and above	Not solitary	Never	Current drinker
371	27.7	90	100	0	5	60.38	54.65	66	Female	No	No	No	No	No	Secondary school	Not solitary	Never	Never
372	22.9	85	90	1	2	62.48	56.13	68	Male	No	No	No	No	No	#NULL!	Not solitary	Never	Never
373	21.3	50	40	10	5	47.42	41.92	76	Female	No	Yes	No	Yes	No	Illiterate	Not solitary	Never	Never
374	25.8	70	80	0	5	51.67	27.96	89	Male	No	No	No	No	No	Secondary school	Not solitary	Never	Never
375	22	90	90	3	0	62.38	57.62	82	Male	No	No	No	No	No	Primary school	Not solitary	Current smoker	Current drinker
376	20.2	70	80	2	3	57.82	43.33	68	Female	No	No	No	No	No	Primary school	Solitary	Never	Never
377	20	70	85	1	0	59.38	49.21	79	Female	No	Yes	No	No	No	Illiterate	Solitary	Quitted	Never
378	19.4	80	80	8	3	59.69	57.4	75	Male	No	No	No	No	No	Secondary school	Not solitary	Current smoker	Never
379	22.8	80	70	1	1	50.54	54.14	78	Male	No	No	No	No	No	Secondary school	Not solitary	Quitted	Current drinker
380	18.6	70	70	5	1	57.06	56.19	71	Female	Yes	No	Yes	No	No	Secondary school	Not solitary	Never	Never
381	24.8	70	70	1	0	57.53	54.64	66	Female	Yes	Yes	No	No	No	Primary school	Not solitary	Never	Never
382	27.2	80	90	0	0	60.16	55.85	69	Male	No	Yes	No	No	No	Secondary school	Not solitary	Quitted	Never
383	26.4	90	80	0	0	66.1	49.46	81	Male	No	No	No	No	No	Secondary school	Not solitary	Never	Never
384	31.1	80	90	0	0	62.48	56.13	71	Male	No	Yes	No	Yes	No	College and above	Not solitary	Quitted	Quitted
385	24.5	60	100	0	0	61.62	46.41	71	Female	No	Yes	No	Yes	No	Secondary school	Not solitary	Never	Current drinker
386	23.5	80	90	0	0	50.29	55.19	76	Male	No	Yes	No	No	No	Secondary school	Not solitary	Quitted	Current drinker
387	26.3	60	80	0	1	62.49	38.86	67	Male	No	No	No	No	No	College and above	Not solitary	Current smoker	Current drinker
388	27.2	999	999	0	1	999	999	77	Female	Yes	Yes	No	No	Yes	Primary school	Solitary	Never	Never
389	22.8	80	80	0	1	54.75	55.9	70	Male	Yes	Yes	No	No	No	Secondary school	Not solitary	Quitted	Current drinker
390	21.8	60	60	0	1	999	999	69	Female	No	No	Yes	No	No	Secondary school	Not solitary	Never	Never
391	21	999	999	0	0	56.96	31.92	85	Female	No	Yes	No	No	Yes	Primary school	Not solitary	Never	Never
392	21	60	60	6	1	46.86	58.15	68	Female	No	No	No	No	No	Secondary school	Not solitary	Never	Never
393	24.2	95	90	0	0	62.38	57.62	75	Male	No	Yes	No	No	No	College and above	Not solitary	Never	Never
394	28.1	70	70	2	0	70.61	13.69	81	Male	Yes	Yes	No	No	No	Primary school	Not solitary	Current smoker	Current drinker
395	26.1	80	80	7	2	56.36	30.74	77	Female	No	No	Yes	Yes	No	Illiterate	Not solitary	Never	Never
396	27.7	999	70	5	0	51.71	55.24	71	Female	No	Yes	No	Yes	No	Illiterate	Solitary	Never	Current drinker
397	15	50	90	0	1	58.07	50.32	78	Female	No	Yes	No	No	No	Primary school	Not solitary	Never	Never
398	26.5	999	999	0	3	62.85	50.18	75	Male	Yes	Yes	No	Yes	No	Illiterate	Not solitary	Current smoker	Current drinker
399	26.1	70	85	0	0	51.49	58.72	69	Male	No	No	Yes	Yes	No	College and above	Not solitary	Quitted	Never
400	22.3	75	75	3	1	47.8	46.99	66	Female	No	No	No	No	No	Secondary school	Not solitary	Never	Never
401	29.8	75	60	7	9	42.42	33.52	79	Female	Yes	No	Yes	No	No	College and above	Not solitary	Current smoker	Never
402	39.1	70	100	0	0	65.79	41.21	70	Female	Yes	Yes	Yes	Yes	No	Illiterate	Not solitary	Never	Never
403	22.5	80	70	8	6	42.99	39.46	80	Female	Yes	Yes	#NULL!	No	No	Primary school	Not solitary	Never	Never
404	27	85	70	4	7	53.73	51.56	70	Male	No	Yes	#NULL!	No	No	College and above	Not solitary	Never	Never
405	28.4	60	60	4	2	44.13	41.79	74	Female	No	Yes	No	No	No	Primary school	Not solitary	Never	Never
406	20.8	70	50	5	1	48.78	52.32	74	Female	Yes	Yes	Yes	Yes	Yes	Primary school	Solitary	Never	Never
407	23	60	80	7	3	27.64	42.94	82	Female	No	Yes	No	No	No	Secondary school	Solitary	Never	Never
408	23.8	90	100	0	0	62.48	56.13	71	Male	No	No	No	No	No	College and above	Not solitary	Never	Current drinker
409	20.7	70	90	0	0	63.37	48.16	71	Female	No	No	No	No	No	College and above	Not solitary	Never	Never
410	24.5	60	100	0	0	71.08	31.47	79	Female	No	Yes	No	No	No	Primary school	Not solitary	Quitted	Never
411	29.3	60	90	0	0	70.11	37.68	79	Male	Yes	Yes	No	No	Yes	Secondary school	Not solitary	Never	Never
412	27	80	100	0	3	66.21	46.96	74	Female	No	Yes	Yes	No	No	Primary school	Solitary	Never	Never
413	23.7	65	99	0	0	62.48	56.13	73	Male	Yes	Yes	Yes	#NULL!	No	Secondary school	Not solitary	Quitted	Current drinker
414	23.1	85	99	3	3	62.38	57.62	66	Female	No	No	No	No	No	Secondary school	Not solitary	Never	Never
415	999	999	999	999	999	999	999	92	Male	No	Yes	No	No	Yes	College and above	Not solitary	Current smoker	Current drinker
416	29	40	999	13	11	33.53	46.17	73	Female	No	No	No	Yes	Yes	Primary school	Solitary	Never	Never
417	28.1	60	60	1	5	51.74	50.42	74	Female	No	Yes	No	No	No	Illiterate	Not solitary	Never	Never
418	22.7	60	80	2	1	52.87	37.31	69	Male	Yes	No	No	Yes	No	College and above	Not solitary	Never	Never
419	29.4	80	70	9	13	49.91	44.48	76	Female	Yes	Yes	No	Yes	Yes	Illiterate	Solitary	Never	Never
420	20	999	999	6	9	52.33	38.73	78	Male	No	No	No	No	No	Secondary school	Not solitary	Quitted	Never
421	25.1	70	80	8	8	40.51	43.93	75	Female	No	Yes	No	Yes	No	#NULL!	Not solitary	Never	Never
422	24.7	80	90	1	1	59.69	57.4	71	Female	No	Yes	No	No	No	Secondary school	Not solitary	Never	Never
423	20	80	85	0	2	62.48	56.13	71	Male	#NULL!	No	Yes	Yes	No	College and above	Not solitary	Never	Never
424	26.5	50	999	9	5	41.77	35.12	74	Female	Yes	Yes	No	Yes	No	Primary school	Not solitary	Never	Never
425	22.1	60	60	11	13	35.16	35.67	77	Male	No	No	Yes	No	No	Primary school	Not solitary	Never	Never
426	20.6	90	70	3	4	57.28	58.6	71	Male	No	Yes	No	No	#NULL!	College and above	Not solitary	Current smoker	Current drinker
427	22.7	90	90	6	5	60.68	49.51	73	Female	No	No	Yes	Yes	No	Primary school	Not solitary	Never	Never
428	21.1	80	80	1	8	61.47	42.73	73	Male	No	Yes	Yes	Yes	No	Secondary school	Not solitary	Never	Never
429	24.6	60	60	0	13	57.7	33.23	92	Male	No	No	No	No	No	Primary school	Not solitary	Current smoker	Never
430	23.9	70	80	0	0	56.17	44.19	66	Female	No	No	No	No	No	Primary school	Not solitary	Never	Never
431	21.2	90	80	3	3	42.47	55.62	72	Male	No	No	No	No	No	Secondary school	Not solitary	Current smoker	Quitted
432	20.9	70	80	3	4	61.37	32.36	79	Female	No	No	Yes	No	No	Illiterate	Not solitary	Never	Never
433	22	70	60	7	13	60.67	29.65	80	Female	No	Yes	No	No	No	Secondary school	Not solitary	Never	Never
434	22.8	90	90	0	2	55.54	45.49	68	Male	No	Yes	No	No	No	College and above	Not solitary	Never	Never
435	25.7	90	90	0	0	63.52	53.16	77	Female	No	Yes	No	No	No	Illiterate	Not solitary	Never	Never
436	27.4	85	90	1	0	62.48	56.13	72	Female	No	No	No	No	No	Illiterate	Not solitary	Never	Never
437	26.2	80	85	4	0	64.44	50.32	70	Female	No	Yes	No	No	No	Illiterate	Not solitary	Quitted	Never
438	25.4	70	95	0	0	64.44	50.32	80	Female	No	Yes	Yes	No	No	Illiterate	Solitary	Current smoker	Never
439	29.4	60	75	0	0	62.48	56.13	69	Female	Yes	Yes	No	No	#NULL!	Illiterate	Not solitary	Never	Never
440	25.5	75	95	0	0	63.03	57.38	73	Female	Yes	Yes	No	No	No	Illiterate	Not solitary	Never	Never
441	26	60	60	5	2	50.16	38.11	73	Female	No	Yes	No	No	No	Illiterate	Not solitary	Current smoker	Never
442	17.4	40	70	1	3	70.05	13.26	81	Male	No	Yes	No	No	Yes	College and above	Not solitary	Never	Never
443	22.2	80	70	3	0	54.96	52.43	76	Female	No	Yes	#NULL!	No	Yes	Illiterate	Solitary	Never	Never
444	25.3	95	90	0	0	62.48	56.13	85	Male	No	No	No	No	No	College and above	Not solitary	Quitted	Quitted
445	26.4	70	80	2	0	57.38	57.12	68	Male	No	Yes	Yes	No	No	College and above	Not solitary	Never	Current drinker
446	33.5	60	60	0	1	49.02	31.8	85	Female	No	No	Yes	No	No	Illiterate	Not solitary	Never	Never
447	27.1	90	999	0	0	62.48	56.13	75	Male	Yes	No	No	Yes	No	Secondary school	Not solitary	Never	Never
448	25.5	95	80	0	0	62.48	56.13	72	Male	No	Yes	No	No	No	College and above	Not solitary	Never	Never
449	20	999	999	0	6	35.76	19	82	Male	No	No	Yes	No	No	Secondary school	Not solitary	Quitted	Quitted
450	24.4	60	50	2	4	47.82	52.68	76	Female	No	No	Yes	No	No	Primary school	Not solitary	Never	Never
451	24	90	90	0	1	57.06	56.19	72	Male	No	No	No	No	No	College and above	Not solitary	Never	Current drinker
452	29.2	50	85	0	0	53.3	38.99	86	Male	No	Yes	No	No	No	Primary school	Not solitary	Never	Never
453	27.1	60	60	0	1	999	999	78	Male	No	No	Yes	Yes	No	Primary school	Not solitary	Current smoker	Never
454	20.5	60	60	5	8	52.72	44.85	74	Female	No	Yes	No	No	No	Illiterate	Not solitary	Never	Never
455	18.1	60	80	6	3	65.06	26.2	91	Male	No	Yes	No	Yes	No	Primary school	Not solitary	Never	Never
456	26.1	60	80	4	3	64.93	41.87	74	Female	No	Yes	No	No	No	Illiterate	Not solitary	Never	Never
457	23.8	80	80	4	2	999	999	73	Female	No	Yes	No	Yes	Yes	Secondary school	Not solitary	Never	Never
458	27.9	80	100	0	0	60.46	50.25	74	Female	No	No	No	No	No	Illiterate	Not solitary	Never	Never
459	19.6	80	90	0	0	62.85	50.18	74	Female	No	No	No	No	No	Secondary school	Solitary	Never	Never
460	24.1	100	999	4	6	58.16	55.74	71	Male	No	No	No	Yes	No	Secondary school	Not solitary	Quitted	Current drinker
461	25.2	70	60	5	1	60.94	48.58	67	Female	No	Yes	Yes	Yes	No	Secondary school	Not solitary	Never	Never
462	26.4	80	60	1	0	62.01	50.36	77	Male	No	Yes	Yes	Yes	No	Secondary school	Not solitary	Quitted	Current drinker
463	22.6	70	100	1	3	58.42	54.14	75	Female	No	No	No	No	No	Primary school	Not solitary	Never	Never
464	26	80	100	1	0	52.64	50.74	75	Male	Yes	Yes	Yes	Yes	#NULL!	College and above	Not solitary	Never	Current drinker
465	25.1	75	85	7	4	50.11	38.69	70	Female	No	Yes	No	No	No	Secondary school	Not solitary	Never	Never
466	27.2	60	80	2	2	50.99	27.36	66	Male	No	No	No	Yes	No	College and above	Not solitary	Quitted	Never
467	30	75	80	1	0	70.82	35.73	74	Male	No	No	No	Yes	No	College and above	Not solitary	Quitted	Never
468	23	80	90	0	0	58.05	47.98	72	Female	No	No	No	Yes	No	Primary school	Not solitary	Never	Never
469	25.5	80	100	0	3	63.68	50.68	68	Male	No	Yes	No	No	No	Secondary school	Not solitary	Current smoker	Never
470	32.3	80	100	3	0	54.91	51.95	71	Female	No	Yes	No	No	No	Primary school	Solitary	Never	Never
471	28.8	70	80	0	0	65.32	47.45	78	Male	No	Yes	Yes	No	No	Primary school	Not solitary	Never	Never
472	25.3	95	95	0	0	53.12	56.49	75	Female	No	Yes	No	No	No	Primary school	Solitary	Never	Never
473	34	80	80	0	4	58.58	60.04	72	Male	Yes	Yes	Yes	Yes	No	Primary school	Not solitary	Quitted	Never
474	24.3	60	999	6	0	62.63	53.65	73	Male	Yes	Yes	No	No	No	Primary school	Not solitary	Never	Current drinker
475	29.6	999	999	0	5	999	999	70	Female	No	No	No	No	No	Illiterate	Solitary	Never	Never
476	23	59	59	0	3	62.63	53.65	83	Male	No	Yes	No	No	No	Primary school	Not solitary	Never	Quitted
477	21.9	70	60	0	0	52.69	45.47	70	Female	Yes	Yes	No	No	No	Secondary school	Solitary	Never	Never
478	18	70	70	1	3	54.09	47.98	85	Female	No	No	No	No	No	Illiterate	Not solitary	Never	Never
479	21.8	70	60	8	4	61.31	32.99	86	Male	No	No	No	No	No	Primary school	Not solitary	Never	Never
480	23.2	80	80	3	1	57.53	54.64	68	Male	No	Yes	No	No	No	Primary school	Solitary	Never	Current drinker
481	23.1	80	80	3	4	52.76	49.48	69	Male	Yes	No	No	Yes	No	#NULL!	Not solitary	Quitted	Never
482	999	90	70	2	17	33.9	43.5	98	Female	No	Yes	No	No	No	Illiterate	Not solitary	Never	Never
483	22.6	60	999	5	1	49.77	40.97	69	Female	Yes	No	No	No	No	#NULL!	Not solitary	Never	Never
484	28.7	90	90	1	0	62.38	57.62	75	Male	No	No	No	No	No	Primary school	Not solitary	Never	Never
485	23.9	70	999	0	1	56.08	55.72	70	Male	No	No	No	Yes	No	Secondary school	Not solitary	Never	Never
486	23.2	60	55	0	17	35.96	32.98	80	Male	Yes	Yes	No	Yes	No	Primary school	Not solitary	Never	Quitted
487	27.1	60	80	0	6	60.87	48.04	70	Male	No	Yes	Yes	Yes	No	College and above	Not solitary	Never	Never
488	24.9	60	60	3	10	33.14	50.56	78	Female	Yes	Yes	No	No	No	Illiterate	Not solitary	Never	Never
489	23.8	80	65	12	5	55.09	43.68	79	Male	No	Yes	No	No	No	Primary school	Not solitary	Quitted	Never
490	23.8	75	80	0	3	64.66	46.31	84	Female	No	Yes	No	No	No	Illiterate	Not solitary	Never	Never
491	26.9	999	999	999	999	50.33	52.18	66	Male	No	No	Yes	Yes	No	College and above	Not solitary	Never	Never
492	21.9	70	70	3	3	63.08	36.22	87	Male	No	Yes	#NULL!	No	Yes	Primary school	Not solitary	Quitted	Quitted
493	22.3	60	90	2	3	63.51	50.79	69	Male	No	No	Yes	Yes	No	College and above	Not solitary	Never	Never
494	19.9	90	90	2	1	62.48	56.13	80	Male	No	No	No	No	No	Secondary school	Solitary	Current smoker	Never
495	25.9	60	90	0	0	70.97	33.97	65	Female	No	Yes	No	No	Yes	Secondary school	Not solitary	Never	Never
496	999	80	60	12	4	35.78	33.79	81	Female	Yes	Yes	No	Yes	No	Illiterate	Not solitary	Never	Never
497	21.8	70	999	0	0	60.39	46.07	67	Male	No	#NULL!	#NULL!	No	No	Primary school	Not solitary	Current smoker	Never
498	28.8	50	100	3	0	66.75	32.79	75	Male	#NULL!	No	No	Yes	No	Primary school	Not solitary	Quitted	Never
499	26.8	60	80	1	0	999	999	72	Female	Yes	No	No	No	Yes	Illiterate	Not solitary	Never	Never
500	21.2	50	80	1	0	52.72	44.85	68	Female	No	No	No	No	No	Secondary school	Not solitary	Never	Never
501	24.6	60	80	2	4	54.75	55.9	69	Male	No	No	No	No	No	#NULL!	Not solitary	Never	Current drinker
502	18.6	70	70	0	0	999	999	75	Male	No	Yes	#NULL!	No	No	Secondary school	Not solitary	Quitted	Current drinker
503	26.8	999	999	5	0	60.34	24.02	73	Female	Yes	Yes	Yes	No	No	Illiterate	Not solitary	Never	Never
504	27	70	95	0	2	66.98	46.59	71	Female	No	No	No	No	No	Secondary school	Not solitary	Never	Never
505	26.9	80	80	0	0	62.63	53.65	67	Male	Yes	No	No	No	No	Secondary school	Not solitary	Never	Never
506	32	70	90	1	0	55.36	51.23	77	Female	No	Yes	No	No	No	Illiterate	Not solitary	Quitted	Never
507	27.8	90	90	0	0	62.38	57.62	82	Male	No	No	No	No	No	Secondary school	Not solitary	Never	Current drinker
508	19.7	999	999	3	3	43.67	64.94	70	Male	No	No	No	No	No	Secondary school	Not solitary	Never	Current drinker
509	24.2	90	85	1	0	48.43	58.98	80	Female	No	No	No	No	No	Secondary school	Not solitary	Never	Never
510	26.5	60	70	5	7	46.95	43.47	82	Male	Yes	Yes	Yes	No	No	Primary school	Not solitary	Quitted	Never
511	21	90	80	0	0	66.98	46.59	86	Female	No	No	No	No	No	Primary school	Not solitary	Never	Never
512	26.3	90	90	0	0	62.48	56.13	70	Male	Yes	No	Yes	No	No	College and above	Not solitary	Never	Current drinker
513	24.8	80	80	0	0	67.25	43.99	81	Male	No	Yes	No	No	No	College and above	Not solitary	Never	Current drinker
514	26	80	80	2	1	40.63	49.51	84	Female	No	Yes	Yes	No	No	College and above	Not solitary	Never	Never
515	25.7	70	80	0	0	70.1	35.31	81	Female	No	Yes	No	Yes	No	Secondary school	Not solitary	Never	Current drinker
516	24.4	999	999	2	4	72.01	28.62	86	Female	No	No	Yes	No	No	Illiterate	Not solitary	Never	Never
517	29.8	80	80	1	3	62.48	56.13	68	Female	No	Yes	No	No	No	Secondary school	Not solitary	Never	Never
518	32.8	60	80	1	3	66.25	46.98	69	Male	Yes	Yes	No	No	No	Secondary school	Not solitary	Quitted	Current drinker
519	20	50	999	0	6	56.43	18.74	78	Male	Yes	Yes	No	No	No	Primary school	Not solitary	Never	Never
520	24.5	60	70	3	0	62.48	56.13	70	Female	Yes	Yes	Yes	No	No	Secondary school	Not solitary	Never	Never
521	17.5	60	60	3	8	60.04	19.88	87	Male	No	Yes	No	No	No	Primary school	Not solitary	Quitted	Quitted
522	25.7	100	98	1	3	58.33	46.95	71	Female	No	No	No	Yes	No	Primary school	Not solitary	Never	Never
523	25.4	80	999	2	1	48.53	52.89	69	Female	No	No	Yes	No	No	Primary school	Not solitary	Never	Never
524	31.7	80	80	7	7	54.43	29.88	79	Female	No	Yes	No	No	Yes	Primary school	Not solitary	Never	Never
525	31.6	80	80	4	5	51.88	51.94	77	Female	No	Yes	Yes	Yes	No	Illiterate	Solitary	Quitted	Never
526	20.5	999	999	2	0	999	999	77	Female	No	No	No	Yes	No	Primary school	Not solitary	Never	Never
527	999	999	999	999	999	999	999	82	Male	Yes	Yes	No	Yes	Yes	#NULL!	Not solitary	Never	Never
528	19.4	60	80	2	6	62.07	50.49	67	Male	No	No	No	Yes	No	College and above	Not solitary	Current smoker	Current drinker
529	32.8	70	100	0	11	61.9	42.58	72	Male	No	No	No	No	No	Primary school	Not solitary	Quitted	Quitted
530	24	60	80	1	7	59.17	41.71	76	Female	No	Yes	No	No	No	Illiterate	Not solitary	Never	Never
531	22.8	70	0	18	18	34.94	27.48	75	Female	No	No	No	No	No	Secondary school	Not solitary	Quitted	Never
532	31.5	80	100	0	0	62.38	57.62	67	Female	No	Yes	No	No	Yes	College and above	Not solitary	Never	Never
533	26.9	80	80	0	1	66.1	49.46	83	Male	No	No	No	No	No	College and above	Not solitary	Never	Never
534	26	50	70	2	0	59.09	49.38	67	Female	Yes	No	No	Yes	No	Primary school	Not solitary	Never	Never
535	18.3	50	85	0	0	66.06	42.36	83	Male	No	No	No	No	No	Primary school	Solitary	Quitted	Never
536	29.7	65	70	1	4	57.65	46.23	83	Female	Yes	Yes	Yes	No	No	Primary school	Not solitary	Never	Never
537	17.9	65	50	3	6	60.01	54.14	70	Female	No	Yes	No	No	No	Primary school	Solitary	Never	Never
538	999	999	999	999	999	999	999	93	Female	No	Yes	No	Yes	#NULL!	#NULL!	Not solitary	#NULL!	#NULL!
539	999	90	999	0	0	999	999	68	Male	#NULL!	No	No	No	No	#NULL!	Not solitary	Quitted	Never
540	25.9	100	999	0	0	62.38	57.62	76	Female	No	No	No	Yes	No	Illiterate	Not solitary	Never	Never
541	17	90	90	0	0	64.19	54.28	84	Male	No	No	No	No	No	Primary school	Not solitary	Quitted	Quitted
542	26	95	999	0	3	62.38	57.62	69	Male	Yes	Yes	No	No	Yes	College and above	Not solitary	Never	Never
543	27.2	70	60	1	2	53.43	54.59	69	Female	No	Yes	Yes	Yes	No	Illiterate	Not solitary	Never	Never
544	999	60	70	2	1	58.63	24.08	81	Female	No	No	No	No	No	Illiterate	Not solitary	Never	Never
545	26.4	80	85	0	1	57.8	50.7	70	Male	Yes	No	No	Yes	No	College and above	Not solitary	Current smoker	Never
546	23.5	60	60	4	0	999	999	65	Female	No	Yes	No	No	No	Secondary school	Not solitary	Never	Never
547	16.7	80	80	0	0	999	999	86	Female	No	No	No	No	No	Primary school	Not solitary	Never	Never
548	26.9	70	80	0	0	67.13	44.11	70	Female	No	No	No	No	No	Secondary school	Not solitary	Never	Never
549	17.4	80	80	1	1	62.85	50.18	70	Female	Yes	Yes	No	Yes	No	College and above	Not solitary	Never	Never
550	23.9	50	60	0	3	62.63	53.65	76	Female	No	No	No	No	No	Illiterate	Not solitary	Never	Never
551	20.9	80	90	0	4	62.63	53.65	68	Female	Yes	Yes	No	Yes	No	Secondary school	Not solitary	Never	Never
552	33.9	90	90	5	4	54.2	48.79	71	Female	No	Yes	No	No	No	Primary school	Not solitary	Never	Never
553	24.9	90	90	0	0	62.48	56.13	71	Male	No	No	No	Yes	No	Secondary school	Not solitary	Never	Never
554	20.3	80	85	1	0	62.48	56.13	71	Female	No	Yes	No	No	No	Primary school	Not solitary	Never	Never
555	29.7	80	90	2	0	65.17	49.93	75	Male	No	Yes	No	Yes	No	Secondary school	Not solitary	Quitted	Current drinker
556	999	999	999	999	999	999	999	74	Female	No	No	No	#NULL!	#NULL!	Illiterate	Not solitary	Never	Never
557	999	999	999	3	6	67.98	12.51	78	Male	No	Yes	No	No	Yes	Illiterate	Not solitary	Quitted	Never
558	24.3	80	80	0	0	62.48	56.13	79	Female	Yes	Yes	No	No	No	Primary school	Solitary	Never	Never
559	20.7	50	60	3	0	65.53	47.33	65	Female	No	No	Yes	#NULL!	No	Primary school	Solitary	Never	Never
560	25.8	59	80	0	0	76.68	19.82	66	Male	No	No	No	No	No	Secondary school	Not solitary	Never	Never
561	30.8	60	100	0	0	63.93	39.48	79	Female	Yes	Yes	No	No	No	Primary school	Solitary	Never	Never
562	25.2	60	60	0	9	63.93	39.48	84	Female	No	No	No	No	No	Illiterate	Not solitary	Never	Never
563	17.6	60	60	0	3	57.53	54.64	82	Male	No	No	No	No	No	Secondary school	Not solitary	Current smoker	Current drinker
564	27	80	80	4	1	57.1	53.56	72	Female	No	Yes	No	Yes	No	Primary school	Not solitary	Never	Quitted
565	21.2	65	60	2	8	47.19	37.38	82	Male	No	Yes	No	No	No	Secondary school	Not solitary	Current smoker	Never
566	30.7	100	100	3	1	59.69	57.4	66	Female	No	Yes	No	No	No	Illiterate	Not solitary	Never	Never
567	24.6	60	999	2	1	59.65	25.78	82	Male	No	Yes	Yes	No	No	Secondary school	Not solitary	Never	Never
568	30.7	80	90	0	1	56.38	56.94	67	Male	No	Yes	No	No	No	Primary school	Not solitary	Current smoker	Never
569	29.6	90	90	1	0	59.69	57.4	67	Female	No	No	No	No	No	#NULL!	Not solitary	Never	Never
570	27.1	80	90	0	0	59.69	57.4	66	Female	No	No	No	No	No	Primary school	Solitary	Never	Never
571	20	60	65	7	9	61.52	19.65	85	Male	No	No	No	No	Yes	College and above	Not solitary	Never	Never
572	29.5	80	80	1	7	52.11	42.2	73	Male	Yes	No	Yes	Yes	No	College and above	Not solitary	Never	Never
573	22.6	60	60	3	13	60.24	34.85	82	Male	No	Yes	No	No	Yes	College and above	Not solitary	Never	Never
574	25.5	75	100	0	3	64.44	50.32	69	Male	No	Yes	No	Yes	No	College and above	Not solitary	Current smoker	Current drinker
575	999	999	999	999	999	999	999	92	Female	Yes	Yes	Yes	Yes	No	Secondary school	Not solitary	Never	Never
576	24.5	80	90	1	0	62.85	50.18	73	Female	Yes	No	No	Yes	No	Illiterate	Not solitary	Never	Never
577	22.1	60	80	1	0	64.66	46.84	74	Male	Yes	Yes	Yes	No	No	Secondary school	Not solitary	Never	Never
578	25.6	50	50	5	9	32.71	36.79	68	Female	No	No	No	No	No	Primary school	Not solitary	Never	Never
579	32.3	80	85	4	0	62.63	53.65	66	Male	No	Yes	No	Yes	Yes	#NULL!	Not solitary	Never	Never
580	19.7	65	999	999	999	999	999	91	Female	No	No	Yes	No	No	Illiterate	Not solitary	Never	Never
581	23.2	95	999	0	0	62.38	57.62	66	Female	No	No	No	No	No	Illiterate	Solitary	Current smoker	Never
582	16.8	85	90	1	0	62.48	56.13	84	Female	No	No	No	No	No	Primary school	Solitary	Never	Never
583	20.9	85	999	4	0	62.48	56.13	65	Female	No	No	No	No	No	Primary school	Not solitary	Never	Never
584	22.7	999	999	0	0	999	999	73	Male	No	No	No	No	Yes	Primary school	Not solitary	Never	Never
585	18.2	80	70	0	6	59.35	31.91	77	Male	No	No	No	No	No	Primary school	Not solitary	Never	Never
586	27.9	60	60	1	1	60.54	49.9	73	Female	No	No	No	No	No	Illiterate	Not solitary	Never	Never
587	27.8	90	100	0	4	54.63	42.07	70	Female	No	Yes	No	Yes	No	Primary school	Not solitary	Never	Never
588	16	80	80	0	0	62.63	53.65	73	Female	Yes	Yes	No	No	No	Primary school	Not solitary	Never	Never
589	31.8	95	99	0	0	64.46	44.14	73	Male	No	Yes	Yes	No	No	Secondary school	Not solitary	Quitted	Quitted
590	23.9	60	70	1	3	58.1	53.21	75	Male	No	Yes	No	No	No	Primary school	Not solitary	Quitted	Quitted
591	21	90	92	0	2	62.48	56.13	73	Male	No	Yes	No	No	No	Illiterate	Not solitary	Current smoker	Current drinker
592	22.4	90	80	2	1	57.38	57.12	84	Male	Yes	No	No	No	No	College and above	Not solitary	Never	Never
593	29.8	60	80	1	5	55.6	35.8	82	Male	No	Yes	No	No	Yes	Primary school	Not solitary	Quitted	Never
594	24.7	80	80	3	6	60.57	54.54	69	Male	Yes	Yes	No	Yes	No	College and above	Not solitary	Current smoker	Current drinker
595	20.1	60	100	3	0	68.67	35.06	75	Female	Yes	Yes	Yes	No	No	Primary school	Not solitary	Never	Never
596	30.5	75	75	0	1	60.66	46.14	79	Male	No	Yes	No	No	No	Secondary school	Not solitary	Never	Never
597	26	95	100	0	0	62.38	57.62	79	Male	No	Yes	No	No	No	College and above	Not solitary	Never	Never
598	25.2	80	80	0	1	67.25	43.99	71	Female	No	Yes	No	Yes	No	Primary school	Not solitary	Never	Never
599	999	999	999	999	999	999	999	89	Female	No	No	Yes	No	#NULL!	Illiterate	Not solitary	Never	Never
600	22.7	70	60	2	6	43.55	55.96	84	Male	No	Yes	No	No	No	Primary school	Not solitary	Current smoker	Current drinker
601	28.7	60	60	0	9	55.6	21.47	79	Male	Yes	Yes	No	No	Yes	Primary school	Not solitary	Current smoker	Never
602	22.9	60	60	8	4	59.72	32.74	74	Female	No	Yes	Yes	No	No	Secondary school	Not solitary	Never	Never
603	27.3	70	90	0	3	62.29	22.94	84	Male	Yes	Yes	Yes	Yes	Yes	College and above	Not solitary	Quitted	Quitted
604	24.5	80	40	11	13	23.78	66.67	70	Female	No	No	No	No	Yes	Primary school	Not solitary	Never	Never
605	25.5	80	999	0	1	42.93	29.18	89	Male	No	Yes	Yes	#NULL!	Yes	College and above	Not solitary	Never	Never
606	25.6	80	80	3	12	40.44	44.28	80	Female	No	No	No	No	No	Illiterate	Not solitary	Never	Never
607	29.8	85	100	1	11	51.33	52.22	71	Male	No	No	Yes	No	No	Primary school	Not solitary	Quitted	Never
608	27.7	70	70	6	10	47.94	43.46	67	Male	No	No	Yes	Yes	No	Primary school	Solitary	Current smoker	Current drinker
609	19.6	80	85	3	0	68.06	43.64	84	Female	No	No	No	No	No	Illiterate	Not solitary	Never	Never
610	23.9	59	90	0	0	62.85	50.18	69	Male	Yes	Yes	Yes	Yes	No	Primary school	Not solitary	Current smoker	Never
611	22.1	90	90	0	0	62.48	56.13	80	Female	No	No	No	Yes	No	Primary school	Not solitary	Never	Never
612	26	60	999	2	1	999	999	71	Female	Yes	No	Yes	No	No	Illiterate	Not solitary	Never	Never
613	23.7	60	60	0	0	54.75	55.9	67	Male	Yes	Yes	No	No	No	College and above	Not solitary	Never	Never
614	25.2	80	80	2	0	999	999	65	Male	No	Yes	No	No	No	College and above	Not solitary	Never	Never
615	20.3	60	90	0	0	62.63	53.65	73	Male	No	No	No	No	No	Secondary school	Not solitary	Quitted	Current drinker
616	24.7	80	80	0	0	62.48	56.13	74	Male	No	No	No	No	No	Secondary school	Not solitary	Never	Never
617	999	80	70	2	7	45.86	48.7	89	Male	No	No	No	No	No	Secondary school	Not solitary	Never	Current drinker
618	22.7	75	85	1	5	54.75	55.9	66	Female	No	No	No	Yes	No	Secondary school	Not solitary	Never	Never
619	21.5	60	90	0	0	64.49	28.68	86	Female	Yes	Yes	Yes	No	No	Primary school	Not solitary	Never	Never
620	31.7	80	89	0	0	74.76	25.66	89	Male	No	No	No	No	No	Primary school	Not solitary	Never	Current drinker
621	23.4	60	80	5	0	62.63	53.65	73	Female	No	Yes	Yes	Yes	No	College and above	Not solitary	Never	Never
622	25.6	75	80	1	7	46.79	51.24	69	Male	Yes	Yes	Yes	No	No	College and above	Not solitary	Never	Current drinker
623	24.9	75	80	0	0	55.12	37.46	67	Female	No	Yes	Yes	Yes	No	Secondary school	Not solitary	Never	Current drinker
624	24.9	60	60	2	3	55.13	30.03	77	Female	No	No	No	No	No	Illiterate	Not solitary	Never	Never
625	30.4	50	85	6	3	52.18	53.7	69	Male	No	Yes	No	No	No	Secondary school	Solitary	Quitted	Current drinker
626	24.9	60	80	1	15	46.55	27.84	84	Female	No	Yes	No	No	No	Illiterate	Not solitary	Never	Never
627	21.3	50	60	0	3	67.3	44.01	73	Male	Yes	No	Yes	No	No	Primary school	Solitary	Never	Current drinker
628	25.5	90	90	1	6	62.48	56.13	75	Female	No	Yes	Yes	Yes	No	Primary school	Not solitary	Never	Current drinker
629	34.4	60	50	7	7	58.04	42.13	78	Male	No	Yes	Yes	Yes	No	Secondary school	Not solitary	Quitted	Never
630	20.5	60	60	3	18	42.58	32.7	85	Male	Yes	No	No	No	No	Secondary school	Not solitary	Quitted	Never
631	17.9	50	90	5	6	54.88	42.57	79	Male	No	Yes	Yes	No	Yes	Primary school	Not solitary	Quitted	Never
632	33.1	80	100	9	1	68.79	43.26	69	Female	No	No	No	No	No	Primary school	Not solitary	Never	Never
633	21.9	50	75	3	0	63.01	47.7	74	Male	No	No	No	No	No	College and above	Solitary	Never	Never
634	19.1	85	90	0	0	64.29	52.8	87	Female	No	Yes	No	No	No	Primary school	Not solitary	Never	Never
635	25.2	70	70	11	0	38.05	56.36	76	Female	Yes	Yes	No	Yes	No	Primary school	Not solitary	Never	Never
636	25.6	70	90	0	0	62.6	55.79	81	Male	No	Yes	Yes	No	No	College and above	Not solitary	Never	Never
637	23.1	90	90	0	3	64.29	52.8	66	Female	No	No	No	No	No	Secondary school	Not solitary	Never	Never
638	24.3	80	90	1	0	62.07	43	75	Female	No	Yes	No	Yes	No	Primary school	Not solitary	Never	Never
639	23.4	80	80	8	0	62.48	56.13	81	Male	No	No	No	No	No	Secondary school	Not solitary	Never	Never
640	26.9	80	999	0	0	65.15	50.89	70	Female	No	No	No	Yes	No	Primary school	Not solitary	Never	Never
641	21	70	70	2	2	49.01	46.76	84	Male	No	Yes	Yes	Yes	No	Secondary school	Not solitary	Never	Never
642	24.7	50	80	0	0	63.01	47.7	71	Male	No	Yes	Yes	No	No	Secondary school	Not solitary	Quitted	Never
643	21.1	60	40	7	1	41.71	54.54	68	Female	Yes	No	Yes	Yes	No	Secondary school	Not solitary	Never	Never
644	20.2	60	60	1	0	54.75	55.9	69	Female	No	No	No	No	No	Primary school	Not solitary	Never	Current drinker
645	21.8	60	60	1	1	55.14	54.7	69	Female	Yes	Yes	#NULL!	Yes	No	Illiterate	Not solitary	Never	Never
646	22.3	80	80	0	0	60.35	51.39	70	Female	No	No	No	No	No	Primary school	Not solitary	Never	Never
647	22.8	999	999	999	999	60.04	26.41	89	Female	No	No	No	No	No	Primary school	Not solitary	Never	Never
648	25	60	80	0	0	53.95	49.62	79	Female	Yes	Yes	No	No	No	Primary school	Not solitary	Never	Never
649	21.8	60	999	0	3	999	999	79	Male	No	No	No	No	Yes	Primary school	Not solitary	Quitted	Current drinker
650	16.2	90	90	1	0	58.91	59.52	89	Male	No	Yes	No	No	No	College and above	Not solitary	Never	Never
651	19.4	95	95	0	0	62.38	57.62	67	Female	No	No	No	No	No	Primary school	Not solitary	Never	Never
652	24.3	70	80	2	0	62.85	38.17	83	Female	No	Yes	No	No	No	Primary school	Not solitary	Never	Never
653	999	999	999	7	11	32.23	23.48	72	Male	No	Yes	No	No	Yes	Primary school	Not solitary	Never	Never
654	24.2	80	80	0	3	62.48	56.13	66	Male	No	No	No	No	No	College and above	Not solitary	Current smoker	Never
655	23.1	70	70	3	3	45.1	25	85	Female	No	Yes	Yes	No	No	Secondary school	Not solitary	Never	Never
656	34.7	70	80	0	2	62.63	53.65	66	Male	No	No	Yes	No	No	Secondary school	Not solitary	Quitted	Current drinker
657	25.4	80	90	0	1	62.48	56.13	66	Male	No	No	No	No	No	College and above	Not solitary	Never	Current drinker
658	26	59	60	4	5	51.34	41.76	76	Female	No	Yes	Yes	No	No	Primary school	Not solitary	Never	Never
659	22.2	95	100	0	3	57.34	59.89	71	Female	Yes	No	No	No	No	Primary school	Not solitary	Never	Never
660	34.1	50	100	1	0	64.81	32.35	74	Male	No	No	Yes	No	No	Primary school	Not solitary	Never	Never
661	20.6	90	100	0	1	62.48	56.13	65	Female	No	Yes	No	No	No	Primary school	Not solitary	Never	Never
662	23.4	50	60	2	3	37.62	33.59	93	Male	No	Yes	Yes	No	No	Primary school	Not solitary	Quitted	Current drinker
663	31.4	100	100	0	0	59.6	58.89	66	Male	No	No	Yes	No	No	Illiterate	Not solitary	Never	Never
664	22.8	90	90	5	4	50.47	59.18	74	Male	Yes	Yes	No	Yes	No	College and above	Not solitary	Never	Never
665	25.5	90	90	2	3	59.69	57.4	69	Female	No	Yes	Yes	No	No	College and above	Not solitary	Never	Never
666	27.1	80	70	2	5	65.59	39.68	68	Female	No	No	No	Yes	No	Primary school	Not solitary	Never	Never
667	20.7	65	80	0	2	52.65	52.15	73	Male	Yes	Yes	Yes	No	No	Primary school	Not solitary	Current smoker	Never
668	25.1	80	100	0	0	62.48	56.13	71	Male	Yes	Yes	No	Yes	No	Primary school	Not solitary	Current smoker	Current drinker
669	23.2	100	100	6	0	62.38	57.62	66	Female	No	No	No	No	No	Primary school	Not solitary	Never	Never
670	21.8	100	90	4	0	999	999	70	Female	No	No	No	Yes	No	Secondary school	Not solitary	Never	Current drinker
671	22.5	80	90	0	0	69.88	39.61	74	Female	Yes	Yes	No	No	Yes	Primary school	Not solitary	Never	Never
672	20.3	40	100	0	3	70.47	25	79	Male	No	No	Yes	No	No	Primary school	Not solitary	Quitted	Quitted
673	29.9	60	60	0	1	64.44	50.32	73	Female	Yes	Yes	Yes	No	No	Illiterate	Not solitary	Never	Never
674	26.8	999	70	0	3	69.16	37.31	74	Male	No	Yes	No	No	No	Primary school	Not solitary	Never	Never
675	23.8	999	60	1	6	45.22	31.51	79	Male	No	Yes	Yes	No	No	Primary school	Not solitary	Quitted	Quitted
676	21.4	90	80	3	2	61.74	35.81	70	Male	No	Yes	No	No	No	College and above	Not solitary	Never	Never
677	21.8	80	999	10	1	61.76	35.22	68	Female	No	No	No	No	No	Secondary school	Not solitary	Never	Never
678	21.7	70	80	3	6	56.22	26.54	79	Male	Yes	Yes	Yes	Yes	No	Secondary school	Not solitary	Quitted	Current drinker
679	21.4	60	60	0	4	52.27	58.1	79	Female	No	No	No	No	No	Illiterate	Not solitary	Never	Never
680	22.6	80	70	4	1	59.34	51.3	69	Female	No	Yes	No	No	No	College and above	Not solitary	Never	Never
681	18.1	60	60	0	6	47.45	26.61	69	Male	No	No	No	No	No	#NULL!	Not solitary	Quitted	Current drinker
682	999	999	999	999	999	999	999	89	Female	No	No	No	Yes	No	Primary school	Not solitary	Never	Never
683	21.3	70	70	3	0	54.59	58.38	84	Male	No	No	No	No	No	Primary school	Not solitary	Quitted	Never
684	19.9	90	90	2	4	45.56	62.71	81	Female	No	No	No	No	No	Primary school	Not solitary	Never	Never
685	20.1	50	70	6	15	33.51	29.1	87	Female	Yes	Yes	Yes	No	No	Illiterate	Not solitary	Never	Never
686	999	60	80	2	5	46.08	61.39	88	Male	No	Yes	Yes	No	Yes	Primary school	Not solitary	Quitted	Never
687	23.9	85	100	0	5	52.72	53.49	69	Male	No	No	No	Yes	No	Secondary school	Not solitary	Quitted	Current drinker
688	27.1	80	999	6	4	63.33	49.71	67	Female	No	Yes	Yes	Yes	No	Secondary school	Not solitary	Never	Current drinker
689	26.1	85	90	0	0	50.67	61.39	71	Male	Yes	No	Yes	No	No	Secondary school	Not solitary	Quitted	Never
690	26.9	10	70	3	0	64.38	37.44	75	Male	No	No	No	No	No	Primary school	Not solitary	Never	Never
691	23.6	80	90	6	0	62.98	52.24	67	Female	No	No	No	No	No	#NULL!	Not solitary	Never	Never
692	16	50	50	0	3	67	34.01	75	Female	No	No	No	No	No	Secondary school	Not solitary	Never	Never
693	34.2	80	100	1	0	64.74	44.18	78	Female	No	Yes	No	Yes	No	Primary school	Not solitary	Never	Never
694	25.2	60	60	6	0	64.56	47.82	74	Male	Yes	Yes	Yes	No	No	Primary school	Not solitary	Never	Never
695	999	60	90	1	0	69.59	32.22	70	Female	No	No	Yes	No	No	Primary school	Not solitary	Never	Never
696	26.1	80	80	0	0	64.44	50.32	79	Female	No	No	No	No	No	College and above	Not solitary	Never	Never
697	22.8	90	999	1	0	62.38	57.62	81	Female	No	Yes	Yes	No	No	Secondary school	Not solitary	Never	Never
698	29.5	80	100	1	0	62.48	56.13	71	Female	No	Yes	Yes	No	No	Illiterate	Not solitary	Never	Never
699	999	70	70	0	5	70.47	24.18	75	Male	No	No	No	No	No	Primary school	Not solitary	Current smoker	Never
700	35.5	60	60	3	1	62.56	33.81	73	Female	No	No	#NULL!	Yes	No	Primary school	Not solitary	Never	Never
701	999	999	40	2	4	38.78	16.6	67	Male	No	Yes	Yes	Yes	No	Primary school	Not solitary	Quitted	Never
702	999	70	70	0	3	65.98	13.12	75	Male	Yes	Yes	No	#NULL!	Yes	Secondary school	Not solitary	Never	Never
703	23.7	50	90	0	0	62.85	50.18	72	Female	Yes	Yes	Yes	No	No	Secondary school	Not solitary	Never	Never
704	27.1	90	98	0	0	62.63	53.65	72	Female	No	No	No	Yes	No	Primary school	Not solitary	Never	Never
705	27.1	70	70	0	0	64.66	46.84	75	Male	Yes	Yes	No	No	No	Secondary school	Not solitary	Quitted	Never
706	24.8	80	80	0	0	62.46	44.06	84	Female	Yes	Yes	No	No	No	Primary school	Not solitary	Never	Never
707	26.6	90	100	0	0	59.6	58.89	84	Male	Yes	Yes	No	No	No	Secondary school	Not solitary	Never	Current drinker
708	20.6	80	60	7	7	47.98	52.57	80	Male	No	No	No	No	No	Primary school	Not solitary	Quitted	Never
709	21.5	85	90	4	0	58.72	48.54	77	Female	No	No	Yes	Yes	No	Primary school	Not solitary	Never	Never
710	23.8	90	90	0	0	66.67	40.72	73	Female	Yes	Yes	No	No	No	Primary school	Not solitary	Never	Never
711	25.5	90	90	0	6	62.38	57.62	80	Male	No	No	No	No	No	Secondary school	Not solitary	Never	Never
712	999	80	70	2	1	70.39	17.16	86	Male	Yes	Yes	No	No	No	Primary school	Not solitary	Quitted	Never
713	17.5	60	80	1	0	64.77	44.35	82	Female	No	Yes	No	Yes	No	Primary school	Not solitary	Never	Never
714	999	999	999	0	0	999	999	102	Female	No	No	No	No	No	Illiterate	Not solitary	Never	Never
715	21.9	100	100	0	0	62.48	56.13	74	Male	Yes	Yes	No	No	No	Illiterate	Not solitary	Never	Never
716	24.4	60	999	0	0	62.48	56.13	67	Male	No	Yes	No	No	No	College and above	Not solitary	Never	Current drinker
717	22.4	75	75	4	4	62.02	58.76	67	Female	No	No	#NULL!	No	No	College and above	Not solitary	Never	Never
718	23.5	60	80	2	0	62.63	53.65	65	Female	Yes	Yes	Yes	Yes	No	College and above	Solitary	Never	Never
719	30.2	60	60	1	1	54.94	20.87	87	Female	No	Yes	Yes	No	No	Primary school	Not solitary	Never	Never
720	26	999	96	2	5	62.74	16.64	65	Female	Yes	Yes	No	Yes	No	College and above	Solitary	Never	Never
721	19.8	999	69	8	7	24.42	63.38	69	Male	No	No	No	No	No	College and above	Not solitary	Current smoker	Never
722	25.8	60	90	1	6	58.02	38.76	83	Male	No	Yes	Yes	Yes	Yes	Secondary school	Not solitary	Quitted	Never
723	26.9	90	100	0	1	63.26	54.76	65	Male	No	No	Yes	No	No	Primary school	Not solitary	Quitted	Current drinker
724	26.4	80	90	0	0	62.48	56.13	66	Male	No	No	No	No	No	College and above	Not solitary	Never	Never
725	21.6	50	50	3	5	55.44	50.88	66	Male	No	Yes	Yes	No	No	College and above	Not solitary	Never	Current drinker
726	21.8	80	90	5	1	62.48	56.13	66	Female	No	Yes	Yes	No	No	Secondary school	Not solitary	Never	Never
727	22.7	60	60	0	5	58.22	49.62	72	Female	No	No	Yes	No	No	Illiterate	Not solitary	Never	Current drinker
728	22.4	80	80	0	0	62.85	50.18	69	Male	No	No	No	No	No	Secondary school	Not solitary	Current smoker	Never
729	22.9	80	80	0	0	69.99	37.81	67	Female	No	No	No	No	No	Primary school	Not solitary	Never	Current drinker
730	18.3	70	80	3	0	62.85	50.18	84	Female	No	Yes	Yes	No	No	Primary school	Solitary	Never	Current drinker
731	17.8	60	70	7	0	45.67	37.85	71	Female	No	Yes	No	No	No	Primary school	Not solitary	Never	Never
732	20.4	70	70	0	3	58.22	49.62	76	Male	No	Yes	No	No	No	Illiterate	Not solitary	Never	Never
733	20.9	60	80	6	4	56.75	47.46	76	Female	No	No	Yes	No	No	Illiterate	Not solitary	Never	Never
734	25.2	100	100	0	1	65.89	46.17	80	Male	No	No	No	No	No	Primary school	Not solitary	Never	Never
735	23.4	50	60	5	5	49.7	30.2	81	Female	No	Yes	No	Yes	No	Illiterate	Not solitary	Never	Never
736	29.9	80	80	0	4	68.39	37.67	73	Female	No	No	No	No	No	Illiterate	Not solitary	Never	Never
737	23.7	70	50	9	5	62.85	50.18	67	Male	No	Yes	Yes	Yes	No	Secondary school	Not solitary	Never	Never
738	26.9	60	70	10	7	62.85	50.18	68	Male	Yes	Yes	No	Yes	No	Primary school	Not solitary	Never	Never
739	18.4	80	80	0	4	58	53.09	66	Male	No	Yes	No	No	No	Secondary school	Not solitary	Never	Never
740	24.2	50	50	0	4	63.73	47.32	85	Male	No	Yes	Yes	Yes	No	Illiterate	Not solitary	Never	Never
741	24.2	100	100	5	4	57.85	55.57	78	Female	No	Yes	Yes	No	No	Primary school	Not solitary	Never	Never
742	24.6	60	60	0	3	63.01	47.7	79	Male	No	No	No	No	No	Primary school	Not solitary	Never	Never
743	20.4	70	70	7	5	60.03	46.28	67	Male	No	No	No	No	No	Secondary school	Not solitary	Quitted	Current drinker
744	23.7	60	70	0	0	70.32	31.83	85	Female	No	No	Yes	No	No	Illiterate	Not solitary	Never	Never
745	28.7	80	100	0	4	58.22	49.62	84	Male	No	No	No	No	No	Primary school	Not solitary	Never	Never
746	24.1	80	80	0	0	63.88	39.67	84	Female	No	No	No	No	No	Illiterate	Not solitary	Never	Never
747	24.1	70	90	4	0	62.85	50.18	79	Male	No	No	No	No	No	Illiterate	Not solitary	Never	Never
748	31.9	80	100	0	0	68.39	37.67	65	Female	No	Yes	No	Yes	No	Primary school	Solitary	Never	Never
749	27.7	50	80	5	0	62.85	50.18	70	Female	No	Yes	Yes	No	No	Illiterate	Not solitary	Never	Never
750	36.4	50	70	0	4	61.95	40.44	83	Female	No	Yes	Yes	No	No	Illiterate	Not solitary	Never	Never
751	22.3	80	90	0	4	60.54	49.9	70	Male	Yes	No	No	No	No	Primary school	Not solitary	Current smoker	Never
752	22.2	75	80	8	0	61.19	45.87	83	Male	No	Yes	Yes	No	No	College and above	Not solitary	Never	Never
753	24.7	70	80	0	0	62.85	50.18	77	Male	Yes	Yes	No	No	No	Secondary school	Not solitary	Never	Current drinker
754	27.1	60	70	0	3	62.78	40.94	73	Female	No	Yes	Yes	No	No	Illiterate	Not solitary	Never	Never
755	999	70	80	2	2	59.63	31.52	80	Male	No	Yes	Yes	Yes	#NULL!	Illiterate	Not solitary	Never	Never
756	25.6	50	90	0	5	53.16	43.92	77	Female	Yes	Yes	No	Yes	No	Illiterate	Not solitary	Never	Never
757	16.2	999	999	7	10	51.46	17.52	75	Female	No	No	No	No	No	Illiterate	Not solitary	Never	Never
758	26.5	50	50	1	5	61.57	39.38	84	Male	No	Yes	No	No	No	Primary school	Not solitary	Never	Never
759	24.1	999	999	4	5	49.95	43.49	76	Female	No	No	No	No	No	Illiterate	Solitary	Never	Never
760	999	999	999	999	999	999	999	75	Male	No	No	No	No	Yes	Illiterate	Not solitary	Quitted	Quitted
761	24.5	999	999	0	0	62.85	50.18	73	Male	No	No	No	No	No	Secondary school	Not solitary	Quitted	Never
762	24.7	80	90	0	3	60.32	53.37	74	Female	No	No	No	No	No	Primary school	Not solitary	Never	Never
763	25.8	60	70	2	0	62.85	50.18	74	Female	No	Yes	Yes	No	No	Primary school	Not solitary	Never	Never
764	29.6	80	80	0	0	999	999	81	Female	No	No	No	No	No	Primary school	Not solitary	Never	Never
765	23	80	80	1	3	62.63	53.65	67	Male	No	Yes	No	No	No	Primary school	Not solitary	Never	Never
766	25.6	75	80	1	3	62.07	43	84	Female	No	Yes	No	No	No	Secondary school	Not solitary	Never	Never
767	999	999	999	1	4	999	999	89	Female	No	Yes	No	No	No	Illiterate	Not solitary	Never	Never
768	999	999	999	9	0	47.57	50.08	72	Female	No	Yes	Yes	No	No	Primary school	Not solitary	Never	Never
769	21.2	80	90	0	0	62.48	56.13	65	Female	No	Yes	No	Yes	No	Secondary school	Not solitary	Never	Never
770	23.9	80	80	0	0	64.44	50.32	87	Female	No	No	No	No	No	Illiterate	Not solitary	Never	Never
771	22.6	70	70	0	3	60.54	49.9	70	Female	No	Yes	No	No	No	Primary school	Not solitary	Never	Never
772	26.5	80	80	0	0	62.63	53.65	73	Male	No	No	No	No	No	Primary school	Not solitary	Never	Never
773	23.7	80	80	6	4	62.63	53.65	66	Female	No	No	No	No	No	Secondary school	Not solitary	Never	Never
774	999	60	80	2	0	68.22	13.76	93	Female	No	No	Yes	No	No	Secondary school	Not solitary	Never	Never
775	23.9	80	80	2	0	62.85	50.18	70	Female	Yes	No	No	No	No	Illiterate	Not solitary	Never	Never
776	15.4	80	999	999	999	42.28	23.99	90	Male	No	No	Yes	No	Yes	#NULL!	Not solitary	Quitted	Never
777	20.4	90	90	0	0	62.85	50.18	73	Male	No	Yes	No	Yes	No	Primary school	Not solitary	Current smoker	Never
778	28.6	70	80	0	3	63.17	47.06	78	Female	No	Yes	No	Yes	No	Primary school	Not solitary	Never	Never
779	999	60	999	14	14	26.65	26.01	86	Female	No	No	No	No	No	Illiterate	Not solitary	Never	Never
780	27.9	999	70	0	0	59.68	43.07	72	Female	No	Yes	No	Yes	No	Illiterate	Not solitary	Never	Never
781	24.2	999	999	5	3	39.22	64.71	77	Female	Yes	Yes	Yes	No	No	#NULL!	Not solitary	Never	Never
782	25.5	90	100	0	0	62.48	56.13	91	Male	No	No	No	No	No	Secondary school	Not solitary	Never	Never
783	23.6	90	100	0	4	65.31	37.22	79	Male	Yes	Yes	No	No	Yes	Secondary school	Not solitary	Never	Never
784	25	80	80	2	0	62.85	50.18	69	Female	No	Yes	No	No	No	Secondary school	Not solitary	Never	Never
785	999	999	999	999	999	999	999	83	Female	No	No	No	No	Yes	Illiterate	Not solitary	Never	Never
786	17.1	60	60	3	3	62.85	50.18	66	Female	No	Yes	No	No	No	College and above	Not solitary	Never	Never
787	17.7	60	80	6	1	54.96	52.43	67	Female	No	No	No	No	No	Illiterate	Not solitary	Never	Never
788	22.2	60	999	3	5	62.63	53.65	65	Female	No	No	No	No	No	Secondary school	Not solitary	Never	Never
789	22	80	80	0	0	62.07	43	83	Male	No	No	No	No	No	College and above	Not solitary	Never	Never
790	21.5	80	80	0	0	62.48	56.13	69	Male	No	Yes	No	No	No	College and above	Not solitary	Never	Never
791	25.7	80	80	0	0	62.85	50.18	74	Female	No	Yes	No	No	No	Primary school	Not solitary	Never	Never
792	20.6	80	100	0	0	62.85	50.18	84	Female	No	Yes	No	No	No	Primary school	Solitary	Never	Never
793	23.3	80	85	0	0	62.63	53.65	67	Male	No	No	No	No	No	College and above	Not solitary	Never	Never
794	25.9	60	60	5	0	56.89	44.34	81	Female	Yes	Yes	Yes	Yes	No	Secondary school	Not solitary	Never	Never
795	27.9	60	90	0	0	61.85	46.48	72	Female	No	Yes	No	No	No	Secondary school	Not solitary	Never	Never
796	24.7	70	70	0	0	62.63	53.65	65	Male	No	Yes	No	No	No	College and above	Not solitary	Never	Current drinker
797	24.4	60	60	13	3	57.28	52.71	73	Female	No	Yes	No	Yes	No	Illiterate	Not solitary	Never	Never
798	999	80	60	0	0	51.53	32.19	71	Female	No	No	No	No	No	Illiterate	Not solitary	Never	Never
799	24	60	40	12	6	37.59	38.52	87	Male	No	No	No	No	No	College and above	Not solitary	Quitted	Never
800	27.2	60	60	4	0	62.63	53.65	74	Female	No	Yes	Yes	No	No	Primary school	Not solitary	Never	Never
801	22.5	85	999	1	0	64.44	50.32	75	Male	No	No	No	No	No	Secondary school	Not solitary	Current smoker	Never
802	20.2	80	80	0	0	55.68	50.38	90	Male	No	Yes	No	No	No	College and above	Not solitary	Never	Never
803	25.3	60	999	8	4	57.28	52.71	81	Female	No	No	No	No	No	Illiterate	Not solitary	Never	Never
804	15.1	90	90	2	0	61.85	46.48	81	Female	No	No	No	No	No	Illiterate	Not solitary	Never	Never
805	25.7	80	80	1	0	62.85	50.18	78	Male	No	No	No	No	No	Primary school	Not solitary	Never	Current drinker
806	31.8	80	80	0	2	62.85	50.18	72	Female	No	Yes	No	No	No	Illiterate	Not solitary	Never	Never
807	31.2	90	100	2	0	62.63	53.65	77	Female	Yes	No	No	No	No	Illiterate	Not solitary	Never	Never
808	26.3	80	100	0	0	62.63	53.65	75	Male	No	No	No	No	No	Illiterate	Not solitary	Current smoker	Current drinker
809	19.5	60	70	0	7	61.08	43.31	74	Male	No	No	No	No	No	Illiterate	Not solitary	Current smoker	Never
810	29.4	80	100	3	0	62.63	53.65	65	Female	No	Yes	No	Yes	No	Primary school	Not solitary	Never	Never
811	23	80	80	0	3	60.54	49.9	75	Male	No	Yes	No	No	No	Primary school	Not solitary	Current smoker	Never
812	25.9	70	100	3	3	62.07	43	71	Female	No	No	No	No	No	Illiterate	Not solitary	Never	Never
813	23.4	100	100	3	1	62.63	53.65	73	Male	No	Yes	No	No	No	Primary school	Not solitary	Never	Current drinker
814	27.7	80	80	0	0	61.85	46.48	81	Female	No	No	No	No	No	Illiterate	Solitary	Never	Never
815	28.1	80	100	0	0	62.85	50.18	74	Female	No	No	No	No	No	Primary school	Not solitary	Never	Current drinker
816	25	60	80	4	0	62.07	43	78	Female	Yes	Yes	Yes	Yes	No	Primary school	Not solitary	Never	Never
817	25.7	80	100	3	0	62.63	53.65	77	Male	No	No	No	No	No	Illiterate	Not solitary	Never	Quitted
818	20	61	99	10	7	44.15	29.88	69	Male	Yes	Yes	No	Yes	Yes	Secondary school	Not solitary	Quitted	Current drinker
819	26.1	50	999	2	5	46.81	41.55	83	Female	Yes	No	No	No	No	Illiterate	Not solitary	Never	Never
820	22.4	70	100	1	0	61.12	45.69	72	Male	No	No	No	No	Yes	Primary school	Not solitary	Current smoker	Never
821	21.5	100	100	1	0	62.63	53.65	76	Female	No	No	No	No	No	Secondary school	Not solitary	Never	Never
822	27.2	70	80	0	0	62.85	50.18	67	Male	Yes	Yes	Yes	No	No	Secondary school	Not solitary	Never	Never
823	24.5	60	70	0	0	62.63	53.65	66	Male	No	Yes	No	Yes	No	Primary school	Not solitary	Quitted	Never
824	25.4	70	90	3	0	62.63	53.65	66	Male	No	Yes	Yes	No	No	Secondary school	Not solitary	Quitted	Quitted
825	25.8	50	60	0	0	62.85	50.18	77	Female	No	No	No	No	No	Secondary school	Not solitary	Never	Never
826	18.1	60	999	2	5	43.71	34.09	81	Male	No	Yes	Yes	No	No	College and above	Not solitary	Never	Never
827	23.3	70	50	8	4	62.85	50.18	74	Female	Yes	Yes	Yes	Yes	No	Illiterate	Not solitary	Never	Never
828	21.9	70	90	1	3	62.85	50.18	77	Female	Yes	No	Yes	No	No	Illiterate	Not solitary	Never	Never
829	22.6	60	60	0	8	55.26	46.3	78	Male	No	No	No	No	No	Primary school	Not solitary	Quitted	Never
830	23.5	80	90	0	3	61.85	46.48	75	Female	No	No	No	No	No	Primary school	Not solitary	Never	Never
831	20.6	80	70	2	0	62.85	50.18	83	Female	No	No	No	No	No	Primary school	Not solitary	Never	Never
832	22.6	79	80	0	4	62.85	50.18	79	Male	No	No	No	No	No	College and above	Not solitary	Current smoker	Current drinker
833	22.8	70	70	1	0	62.63	53.65	76	Female	Yes	Yes	No	Yes	No	Illiterate	Not solitary	Never	Never
834	23.2	90	100	0	3	63.02	49.54	79	Male	No	Yes	No	No	No	Secondary school	Not solitary	Never	Current drinker
835	24.1	80	80	2	0	62.63	53.65	79	Male	No	Yes	No	No	No	Secondary school	Not solitary	Never	Current drinker
836	25.7	60	80	0	0	62.85	50.18	70	Female	No	Yes	No	No	No	Secondary school	Not solitary	Never	Never
837	22.7	80	90	1	0	62.38	57.62	73	Male	No	Yes	Yes	No	No	College and above	Not solitary	Never	Current drinker
838	21.6	80	90	0	3	62.63	53.65	69	Female	No	Yes	No	No	No	Illiterate	Not solitary	Never	Never
839	25.9	80	90	0	3	62.63	53.65	66	Male	Yes	Yes	No	Yes	No	College and above	Not solitary	Never	Current drinker
840	21.1	70	70	2	3	62.85	50.18	70	Male	No	Yes	No	No	No	Secondary school	Not solitary	Quitted	Never
841	23	70	80	2	3	60.97	49.34	70	Male	No	No	No	No	No	College and above	Not solitary	Never	Never
842	25.1	80	85	5	3	62.63	53.65	70	Male	No	No	No	No	No	College and above	Not solitary	Quitted	Never
843	26.8	70	90	0	3	62.63	53.65	72	Male	No	No	No	No	No	Secondary school	Not solitary	Quitted	Quitted
844	16.2	60	60	9	3	62.85	50.18	70	Female	No	No	No	No	No	College and above	Not solitary	Never	Never
845	25.2	70	70	2	3	64.44	50.32	68	Male	No	No	Yes	No	No	Secondary school	Not solitary	Quitted	Never
846	999	999	999	999	999	999	999	71	Female	Yes	Yes	No	No	Yes	Primary school	Not solitary	Never	Never
847	23.8	60	70	4	0	61.19	45.87	76	Female	Yes	Yes	No	Yes	No	Primary school	Not solitary	Never	Never
848	24.2	80	80	0	0	62.85	50.18	75	Male	Yes	Yes	No	Yes	No	Primary school	Not solitary	Current smoker	Quitted
849	27.6	70	70	6	3	63	42.53	72	Female	No	Yes	No	Yes	No	Primary school	Not solitary	Never	Never
850	23.8	60	70	0	3	62.85	50.18	82	Male	No	No	Yes	Yes	No	Secondary school	Not solitary	Current smoker	Never
851	22.8	80	80	1	3	62.63	53.65	68	Male	No	No	No	No	No	Secondary school	Not solitary	Never	Never
852	999	50	50	7	9	60.83	19.63	77	Female	No	No	No	No	No	Illiterate	Not solitary	Never	Never
853	29.2	70	70	6	4	54.18	45.25	76	Female	Yes	Yes	Yes	No	No	Illiterate	Not solitary	Never	Never
854	26.8	60	60	0	4	44	41.18	72	Female	No	Yes	No	No	No	Illiterate	Not solitary	Never	Never
855	999	60	60	0	3	43.71	34.09	92	Female	No	No	No	No	No	Illiterate	Not solitary	Never	Never
856	24.3	80	70	2	3	61.85	46.48	83	Female	No	Yes	No	No	No	Illiterate	Not solitary	Never	Never
857	27.1	80	80	4	3	62.63	53.65	65	Female	No	Yes	No	No	No	College and above	Not solitary	Never	Never
858	25.7	80	80	0	3	62.63	53.65	65	Male	No	Yes	No	No	No	College and above	Not solitary	Never	Never
859	19.4	80	70	2	6	52.36	55.97	69	Male	No	No	No	No	No	Secondary school	Not solitary	Quitted	Never
860	24.1	80	100	4	3	62.63	53.65	69	Female	No	Yes	Yes	No	No	Secondary school	Not solitary	Never	Never
861	999	999	999	999	999	26.65	26.01	67	Male	Yes	Yes	Yes	Yes	Yes	Primary school	Not solitary	Never	Never
862	21.9	80	90	0	3	62.63	53.65	73	Male	No	No	No	No	No	Secondary school	Not solitary	Current smoker	Current drinker
863	22.8	60	50	8	4	48.55	41.52	72	Female	No	Yes	No	No	No	Primary school	Not solitary	Never	Never
864	999	80	70	4	3	61.07	39.3	94	Female	No	Yes	No	No	No	Illiterate	Not solitary	Never	Never
865	27	70	100	0	3	61.85	46.48	67	Female	No	Yes	No	Yes	No	Primary school	Not solitary	Never	Never
866	25	90	90	0	3	62.48	56.13	73	Male	No	No	No	No	No	College and above	Not solitary	Never	Never
867	23.2	60	80	0	3	62.85	50.18	72	Male	No	Yes	No	No	No	College and above	Not solitary	Never	Never
868	999	60	90	1	3	53.12	32.33	83	Male	Yes	Yes	No	No	Yes	Primary school	Not solitary	Quitted	Quitted
869	25.9	70	100	0	3	62.85	50.18	77	Female	Yes	Yes	No	No	No	Primary school	Not solitary	Never	Never
870	20.8	80	80	0	3	62.63	53.65	85	Male	No	Yes	No	No	No	College and above	Not solitary	Quitted	Current drinker
871	29.5	70	100	0	3	66.58	41.01	69	Female	Yes	No	No	No	No	Secondary school	Not solitary	Never	Never
872	24.3	80	100	0	3	62.63	53.65	85	Female	No	Yes	No	No	No	Secondary school	Not solitary	Never	Never
873	19.4	85	90	0	3	62.38	57.62	76	Male	No	No	No	No	No	College and above	Not solitary	Current smoker	Never
874	29.2	80	100	5	3	62.63	53.65	72	Female	No	Yes	No	Yes	No	Secondary school	Not solitary	Never	Never
875	22.6	60	70	2	3	62.85	50.18	65	Female	No	No	No	No	No	Secondary school	Solitary	Never	Current drinker
876	19.5	70	80	6	4	62.63	53.65	65	Female	Yes	No	No	No	No	Illiterate	Not solitary	Never	Never
877	23.5	70	80	0	3	62.63	53.65	67	Male	No	Yes	No	No	No	Secondary school	Not solitary	Never	Current drinker
878	24.2	59	70	12	4	66.58	41.01	66	Female	No	Yes	Yes	No	No	Primary school	Not solitary	Never	Never
879	28.5	80	80	0	3	65.49	47.34	65	Male	No	No	No	No	No	College and above	Not solitary	Current smoker	Never
880	19	70	80	3	3	62.85	50.18	65	Female	No	Yes	No	Yes	No	College and above	Not solitary	Never	Never
881	18.4	80	80	2	4	58.22	49.62	77	Female	No	No	No	No	No	Illiterate	Not solitary	Never	Never
882	999	80	80	1	3	62.07	43	70	Female	Yes	Yes	No	No	No	Illiterate	Not solitary	Never	Never
883	27.3	80	80	0	3	62.63	53.65	74	Male	Yes	No	No	No	No	Illiterate	Not solitary	Current smoker	Never
884	26.7	65	70	3	5	68.5	35.17	67	Male	No	Yes	Yes	Yes	No	Primary school	Not solitary	Never	Current drinker
885	22.8	80	80	0	3	62.85	50.18	66	Male	No	No	No	No	No	Secondary school	Not solitary	Current smoker	Current drinker
886	29.1	80	80	0	3	65.35	48.81	67	Female	Yes	Yes	No	Yes	No	Secondary school	Not solitary	Never	Never
887	24.1	80	80	5	6	62.85	50.18	80	Male	No	Yes	Yes	No	No	College and above	Not solitary	Never	Never
888	15.2	70	70	2	3	62.85	50.18	66	Female	No	No	No	No	No	Secondary school	Solitary	Never	Never
889	23.4	80	80	4	3	62.85	50.18	65	Female	No	No	No	No	No	Secondary school	Not solitary	Never	Never
890	21.9	85	90	0	3	62.85	50.18	66	Male	Yes	No	No	No	No	Secondary school	Not solitary	Never	Current drinker
891	22.1	70	70	0	3	62.85	50.18	67	Male	No	Yes	Yes	No	No	Primary school	Not solitary	Current smoker	Current drinker
892	21.2	70	80	1	3	62.85	50.18	66	Male	No	No	No	No	No	Secondary school	Not solitary	Never	Never
893	25	80	90	0	3	62.63	53.65	65	Female	No	No	No	No	No	Secondary school	Not solitary	Never	Never
894	20.4	80	70	3	6	62.85	50.18	65	Female	No	No	No	No	No	College and above	Solitary	Never	Never
895	22	80	90	0	3	66.58	41.01	65	Male	No	Yes	No	No	No	College and above	Not solitary	Never	Never
896	20.1	90	90	3	0	62.48	56.13	67	Female	No	No	No	No	No	Primary school	Not solitary	Never	Never
897	26.9	70	90	0	3	62.85	50.18	65	Male	Yes	Yes	No	Yes	No	Secondary school	Not solitary	Never	Current drinker
898	25.8	80	100	5	0	62.85	50.18	71	Female	No	Yes	Yes	No	No	Primary school	Not solitary	Never	Never
899	20	80	100	0	3	62.63	53.65	77	Male	No	No	No	No	No	Secondary school	Not solitary	Never	Never
900	24	70	70	0	3	62.85	50.18	70	Female	No	No	No	No	No	Secondary school	Not solitary	Never	Never
901	999	70	60	8	7	66.37	44.48	74	Female	No	No	No	No	No	Illiterate	Not solitary	Never	Never
902	27.2	85	90	0	3	61.74	43.91	88	Male	No	Yes	No	No	No	College and above	Not solitary	Never	Current drinker
903	30.5	75	80	5	4	62.85	50.18	77	Female	Yes	Yes	No	No	No	Primary school	Not solitary	Never	Never
904	23.2	80	90	7	5	66.58	41.01	71	Female	No	Yes	No	No	No	Illiterate	Not solitary	Never	Never
905	26	80	90	0	3	62.63	53.65	69	Male	No	Yes	No	Yes	No	College and above	Not solitary	Never	Never
906	22	75	85	8	4	60.54	49.9	69	Female	No	No	No	No	No	College and above	Not solitary	Never	Never
907	23.2	60	70	6	4	53.97	39.15	82	Male	No	Yes	No	No	No	College and above	Not solitary	Quitted	Never
908	21	999	999	10	8	32.35	34.68	82	Female	Yes	No	Yes	No	No	Illiterate	Not solitary	Never	Never
909	24.4	80	59	11	7	64.66	46.84	66	Female	No	No	No	Yes	No	Secondary school	Not solitary	Never	Never
910	27.9	80	80	3	0	68.18	41.14	66	Female	No	No	No	No	No	Primary school	Not solitary	Never	Never
911	26.4	60	60	3	6	70.32	31.83	79	Male	No	Yes	Yes	No	Yes	College and above	Not solitary	Quitted	Quitted
912	20.2	80	80	2	0	65.49	47.34	67	Female	No	No	No	No	No	College and above	Solitary	Never	Never
913	30.7	85	80	0	0	61.7	48.96	85	Female	No	Yes	No	Yes	No	Primary school	Not solitary	Never	Never
914	23.5	100	100	4	0	62.38	57.62	87	Male	No	No	No	No	No	Primary school	Not solitary	Never	Never
915	26.6	60	70	8	0	61.85	46.48	75	Male	Yes	Yes	Yes	No	No	College and above	Not solitary	Never	Never
916	28	65	70	0	0	66.58	41.01	73	Female	Yes	Yes	No	Yes	No	Primary school	Not solitary	Never	Never
917	21.9	999	999	4	0	68.66	32.69	87	Female	Yes	Yes	Yes	No	No	College and above	Not solitary	Never	Never
918	22.8	60	70	2	0	53.13	36.21	85	Male	Yes	Yes	No	Yes	No	Primary school	Not solitary	Never	Never
919	20.4	60	60	9	7	50.33	51.86	80	Female	No	No	No	No	No	Illiterate	Not solitary	Never	Never
920	23	80	59	5	6	54.27	57.45	82	Male	No	Yes	Yes	Yes	No	College and above	Not solitary	Never	Never
921	28.9	80	100	1	0	66.12	48.45	72	Female	No	No	No	No	No	Secondary school	Not solitary	Never	Never
922	18.8	999	999	1	1	61.95	40.44	90	Female	No	Yes	Yes	No	No	Illiterate	Not solitary	Current smoker	Never
923	24.7	60	70	12	3	55.34	45.95	66	Female	No	Yes	Yes	Yes	No	Primary school	Solitary	Never	Never
924	30.2	59	59	8	7	62.43	34.08	79	Female	Yes	Yes	Yes	No	No	Illiterate	Solitary	Never	Never
925	23	60	60	10	8	61.95	40.44	79	Female	No	No	Yes	Yes	No	Primary school	Not solitary	Never	Never
926	21.6	999	999	999	999	999	999	68	Male	No	No	No	No	No	#NULL!	Not solitary	Quitted	Quitted
927	24	65	70	13	3	46.24	41.23	66	Female	No	Yes	Yes	No	No	Illiterate	Not solitary	Never	Never
928	24.3	80	80	2	0	62.85	50.18	68	Female	No	Yes	Yes	No	No	Secondary school	Not solitary	Never	Never
929	24.7	80	100	0	0	66.37	44.48	74	Male	No	No	No	No	No	Secondary school	Not solitary	Never	Never
930	28	60	60	0	0	62.85	50.18	71	Male	No	Yes	No	No	No	Primary school	Not solitary	Current smoker	Never
931	30.5	80	80	0	0	60.54	49.9	75	Male	Yes	Yes	No	Yes	No	Primary school	Not solitary	Never	Current drinker
932	999	70	80	12	0	64.5	25.77	77	Female	No	Yes	No	No	No	Primary school	Solitary	Never	Never
933	20.8	80	90	0	0	63	37.47	71	Male	No	No	No	No	No	Secondary school	Not solitary	Never	Never
934	999	60	60	0	0	46.79	22	79	Female	No	Yes	No	No	Yes	Primary school	Not solitary	Never	Never
935	21.9	70	90	0	0	62.85	50.18	72	Male	Yes	No	Yes	No	No	College and above	Not solitary	Never	Never
936	27.7	60	70	4	0	65.61	38.94	72	Female	No	Yes	Yes	No	No	College and above	Not solitary	Never	Never
937	21.3	70	80	3	0	62.85	50.18	79	Male	No	Yes	No	Yes	No	Secondary school	Not solitary	Never	Never
938	22.9	70	70	0	0	62.85	50.18	89	Male	No	No	Yes	No	No	Secondary school	Not solitary	Never	Never
939	28.5	60	50	6	0	62.21	38.09	76	Female	Yes	Yes	Yes	Yes	No	Primary school	Not solitary	Never	Never
940	999	50	999	13	3	41.68	25.23	83	Male	No	No	Yes	No	No	College and above	Not solitary	Never	Never
941	23.9	60	60	8	6	58.35	29.84	78	Male	No	Yes	Yes	No	No	Secondary school	Not solitary	Never	Never
942	24.1	70	70	9	0	62.63	53.65	72	Male	No	Yes	No	No	No	College and above	Not solitary	Never	Never
943	27.8	70	90	3	1	64.43	38.24	74	Male	Yes	Yes	Yes	Yes	No	Secondary school	Not solitary	Quitted	Never
944	20.8	70	60	1	0	62.85	50.18	69	Female	Yes	Yes	No	Yes	No	Primary school	Not solitary	Never	Never
945	24	70	70	6	0	62.85	50.18	72	Female	No	No	No	No	No	Primary school	Not solitary	Never	Never
946	24.2	80	70	2	0	62.63	53.65	72	Male	Yes	No	No	No	No	Secondary school	Not solitary	Never	Never
947	29.3	59	59	6	0	63.01	47.7	66	Female	Yes	No	No	No	No	Primary school	Solitary	Never	Never
948	27.5	90	90	0	0	62.48	56.13	67	Female	No	No	No	No	No	Secondary school	Not solitary	Never	Never
949	27.7	80	90	0	0	62.85	50.18	72	Female	No	No	No	Yes	No	Primary school	Solitary	Never	Never
950	23.4	65	70	0	0	62.63	53.65	69	Male	No	No	No	No	No	College and above	Not solitary	Never	Current drinker
951	20.6	68	88	2	0	58.63	48.3	77	Male	No	Yes	Yes	Yes	No	Secondary school	Not solitary	Quitted	Quitted
952	24.2	65	75	0	0	62.85	50.18	69	Male	No	Yes	No	No	Yes	Primary school	Not solitary	Never	Current drinker
953	20.2	80	80	0	0	61.58	46.39	69	Female	No	No	No	No	No	Secondary school	Not solitary	Never	Never
954	22.1	70	80	2	1	60.32	53.37	72	Male	No	Yes	No	No	No	Secondary school	Not solitary	Current smoker	Current drinker
955	23	80	80	0	0	66.58	41.01	77	Male	No	No	No	No	Yes	Primary school	Not solitary	Current smoker	Never
956	27.3	80	70	1	1	58.3	37.14	85	Female	No	Yes	No	Yes	No	Primary school	Not solitary	Never	Current drinker
957	24.3	78	85	0	0	64.44	50.32	81	Male	No	No	No	No	No	Secondary school	Not solitary	Never	Current drinker
958	27.1	50	60	4	1	52.81	49.67	77	Female	No	Yes	Yes	No	No	Primary school	Not solitary	Never	Never
959	22.5	80	80	3	0	62.63	53.65	68	Female	No	No	No	No	No	Secondary school	Not solitary	Never	Never
960	26.1	60	75	0	1	65.31	37.75	69	Male	No	Yes	Yes	No	No	Secondary school	Not solitary	Never	Current drinker
961	19	70	90	0	0	62.63	53.65	67	Female	Yes	No	No	No	No	Primary school	Not solitary	Never	Never
962	28.7	80	75	0	1	59.27	46.64	73	Male	No	No	No	No	No	Primary school	Not solitary	Never	Never
963	23.9	75	80	2	1	62.12	40.33	71	Female	No	Yes	No	Yes	No	Secondary school	Not solitary	Never	Never
964	23.2	70	70	0	0	62.85	50.18	74	Male	No	Yes	No	Yes	No	College and above	Not solitary	Never	Never
965	23.2	80	90	2	0	62.48	56.13	69	Female	No	No	Yes	No	No	Secondary school	Not solitary	Never	Never
966	21.8	70	70	5	0	66.58	41.01	69	Female	No	Yes	No	No	No	Primary school	Not solitary	Never	Never
967	31.4	80	90	2	0	66.37	44.48	84	Female	Yes	Yes	Yes	Yes	No	Primary school	Not solitary	Never	Never
968	25	80	90	0	0	62.38	57.62	81	Male	No	Yes	Yes	No	No	College and above	Not solitary	Never	Current drinker
969	31.3	60	75	2	0	62.85	50.18	74	Male	Yes	Yes	No	No	No	Secondary school	Not solitary	Quitted	Quitted
970	29.1	80	85	0	0	62.63	53.65	72	Male	No	No	Yes	No	No	College and above	Not solitary	Quitted	Current drinker
971	24.2	60	80	2	0	62.63	53.65	78	Female	Yes	Yes	Yes	No	No	Primary school	Not solitary	Never	Never
972	20.8	80	80	0	0	62.85	50.18	86	Female	No	No	No	No	No	Illiterate	Not solitary	Never	Never
973	24.5	60	65	5	2	53.99	43.04	75	Female	No	Yes	Yes	No	No	Illiterate	Solitary	Never	Never
974	999	60	60	10	7	59.57	28.38	90	Female	No	Yes	Yes	Yes	No	Illiterate	Not solitary	Never	Never
975	18.7	50	60	0	0	66.37	44.48	80	Male	No	Yes	Yes	No	No	College and above	Not solitary	Never	Current drinker
976	30.6	75	70	5	0	66	37.74	68	Female	Yes	Yes	No	No	No	Secondary school	Solitary	Never	Never
977	25.1	78	80	6	0	62.63	53.65	83	Female	No	Yes	Yes	Yes	No	Secondary school	Not solitary	Never	Never
978	999	80	70	4	2	63.78	22.72	76	Male	No	Yes	No	Yes	Yes	Primary school	Solitary	Current smoker	Never
979	27.1	80	80	0	0	62.48	56.13	78	Male	No	No	Yes	No	No	Primary school	Not solitary	Never	Never
980	24.4	80	90	0	0	62.48	56.13	71	Male	No	Yes	No	No	No	Primary school	Not solitary	Never	Never
981	999	80	80	7	4	34.39	26.24	78	Female	Yes	Yes	No	No	No	Illiterate	Not solitary	Never	Never
982	26.4	80	90	4	1	57.28	52.71	80	Male	No	Yes	No	No	Yes	Primary school	Solitary	Current smoker	Quitted
983	26.2	60	60	7	6	52.02	42.49	72	Male	No	Yes	Yes	Yes	No	Illiterate	Not solitary	Current smoker	Current drinker
984	17.6	60	80	4	0	66.58	41.01	71	Male	No	No	No	No	No	Secondary school	Not solitary	Current smoker	Never
985	27.2	70	80	9	0	62.85	50.18	76	Male	Yes	Yes	Yes	No	No	Secondary school	Not solitary	Never	Never
986	29.3	60	80	8	2	62.43	34.08	76	Female	Yes	Yes	Yes	No	No	Secondary school	Not solitary	Never	Never
987	22.8	59	60	6	0	62.91	42.77	74	Female	No	Yes	No	Yes	No	Illiterate	Not solitary	Never	Never
988	25.4	65	65	12	0	51.87	44.97	73	Female	No	Yes	No	No	No	Secondary school	Not solitary	Never	Never
989	23.4	70	80	0	0	62.85	50.18	79	Male	No	Yes	Yes	No	No	Secondary school	Not solitary	Never	Never
990	29.3	80	90	4	0	66.21	46.96	76	Female	No	No	No	No	No	Secondary school	Not solitary	Never	Never
991	23.6	90	90	0	0	62.48	56.13	65	Female	No	No	No	No	No	Secondary school	Not solitary	Never	Never
992	24.8	80	95	2	1	61.33	40.42	70	Female	No	Yes	No	No	Yes	Secondary school	Not solitary	Never	Never
993	24.1	70	80	1	0	62.63	53.65	78	Male	No	No	No	No	No	College and above	Not solitary	Never	Never
994	21.1	60	80	5	1	52.65	52.15	85	Male	No	Yes	Yes	No	No	Secondary school	Not solitary	Never	Never
995	22.4	70	80	1	0	62.48	56.13	81	Female	No	Yes	Yes	No	No	Primary school	Not solitary	Never	Never
996	27.3	80	70	0	0	64.44	50.32	71	Female	No	Yes	No	No	No	Primary school	Not solitary	Never	Never
997	24.6	70	70	0	0	57.25	47.54	82	Male	No	Yes	No	Yes	No	College and above	Not solitary	Current smoker	Never
998	19.3	81	85	0	0	62.85	50.18	75	Male	No	No	No	No	No	Primary school	Not solitary	Current smoker	Never
999	23.6	70	80	3	0	66.74	38.53	68	Female	Yes	No	No	No	No	Primary school	Solitary	Never	Never
1000	14.9	75	70	1	0	62.63	53.65	86	Female	No	No	No	No	No	Illiterate	Not solitary	Never	Never
1001	24	80	80	4	0	63.68	50.68	68	Male	No	Yes	No	Yes	Yes	Primary school	Not solitary	Never	Never
1002	21.9	80	85	8	0	57.28	52.71	69	Female	No	No	No	No	No	Secondary school	Not solitary	Never	Never
1003	24.5	80	60	8	6	50.12	55.34	76	Female	No	No	No	No	No	Primary school	Solitary	Never	Never
1004	19.2	85	95	4	0	64.44	50.32	74	Female	No	No	No	Yes	No	Secondary school	Not solitary	Never	Never
1005	21.9	70	70	0	1	58.22	49.62	75	Female	Yes	No	No	No	No	Primary school	Not solitary	Never	Never
1006	22.9	80	80	2	1	64.44	50.32	71	Female	Yes	Yes	No	No	No	Illiterate	Not solitary	Never	Never
1007	27.2	80	80	2	1	62.85	50.18	75	Male	No	No	No	No	No	Primary school	Not solitary	Never	Never
1008	26.8	75	80	0	1	64.92	31.63	77	Male	Yes	Yes	Yes	Yes	No	Secondary school	Not solitary	Never	Never
1009	25.3	90	90	1	0	62.78	40.94	83	Male	No	No	No	No	No	Secondary school	Not solitary	Never	Current drinker
1010	20.9	70	75	3	0	67.24	41.62	68	Female	Yes	No	No	No	No	Secondary school	Solitary	Never	Never
1011	27.4	60	90	0	0	63.01	47.7	67	Male	No	Yes	Yes	No	No	College and above	Not solitary	Never	Never
1012	27.8	60	60	6	0	63.01	47.7	76	Female	Yes	Yes	No	No	No	Primary school	Not solitary	Never	Never
1013	26.2	60	60	5	0	66.58	41.01	84	Male	No	Yes	Yes	No	No	Secondary school	Not solitary	Never	Never
1014	24	80	90	0	0	62.63	53.65	75	Female	No	No	No	No	No	Secondary school	Solitary	Never	Never
1015	23.4	80	90	6	0	62.63	53.65	67	Female	No	Yes	No	No	No	Secondary school	Solitary	Never	Never
1016	23.4	80	80	0	0	62.63	53.65	72	Male	No	No	No	No	No	College and above	Not solitary	Current smoker	Current drinker
1017	24.2	70	80	2	1	57.28	52.71	71	Female	No	No	No	Yes	No	Secondary school	Not solitary	Never	Never
1018	26.7	80	80	0	0	66.58	41.01	83	Male	No	Yes	No	No	No	Secondary school	Not solitary	Never	Never
1019	999	60	60	1	2	37.54	35.72	86	Female	Yes	No	No	No	No	Secondary school	Not solitary	Never	Never
1020	22.8	70	80	0	0	68.5	35.17	85	Male	No	Yes	No	No	No	Secondary school	Not solitary	Quitted	Never
1021	20.7	70	80	0	0	62.63	53.65	75	Male	No	No	No	No	No	Secondary school	Not solitary	Never	Never
1022	22.7	50	70	0	1	58.3	37.14	75	Male	Yes	No	Yes	Yes	No	Primary school	Solitary	Never	Never
1023	20.2	60	70	3	0	62.85	50.18	69	Female	No	No	No	No	No	Secondary school	Not solitary	Never	Never
1024	27.6	70	90	0	0	62.63	53.65	74	Male	Yes	Yes	Yes	No	No	College and above	Not solitary	Current smoker	Never
1025	25.5	70	70	3	0	64.82	44.36	67	Male	No	No	No	No	No	College and above	Not solitary	Current smoker	Never
1026	24.8	60	80	4	0	63.8	42.27	75	Female	Yes	Yes	Yes	No	No	Secondary school	Solitary	Never	Never
1027	24.7	80	80	4	0	62.48	56.13	65	Male	Yes	Yes	No	No	No	Primary school	Not solitary	Never	Quitted
1028	16.5	80	80	0	0	62.85	50.18	84	Male	No	No	No	No	No	Primary school	Not solitary	Current smoker	Never
1029	21.6	75	80	0	0	62.63	53.65	71	Female	No	No	No	No	No	Primary school	Not solitary	Never	Never
1030	26.8	50	60	9	6	62.85	50.18	73	Female	No	Yes	No	No	No	Primary school	Not solitary	Never	Never
1031	25.9	70	90	9	0	63.01	47.7	75	Male	No	Yes	Yes	No	No	Primary school	Not solitary	Never	Current drinker
1032	27.3	50	60	7	6	59.53	23.21	70	Male	No	Yes	Yes	No	Yes	College and above	Not solitary	Never	Never
1033	17.7	60	60	1	0	64.77	44.35	71	Female	No	No	No	No	No	Primary school	Solitary	Never	Never
1034	22.2	75	50	1	0	62.85	50.18	71	Male	No	No	No	No	No	Primary school	Not solitary	Current smoker	Never
1035	20.6	90	90	1	0	62.38	57.62	69	Female	No	No	No	No	No	College and above	Not solitary	Never	Never
1036	22.7	90	90	0	0	64.29	52.8	71	Male	No	No	No	No	No	College and above	Not solitary	Never	Never
1037	999	999	999	999	999	29.54	29.15	80	Male	No	No	No	No	Yes	Primary school	Not solitary	Quitted	Quitted
1038	22.6	60	100	0	0	62.85	50.18	69	Male	No	Yes	No	No	No	College and above	Not solitary	Never	Never
1039	999	60	60	0	0	42.75	22.44	90	Female	No	No	No	Yes	No	Illiterate	Not solitary	Never	Never
1040	999	60	60	2	0	60.43	25.63	72	Female	Yes	Yes	No	Yes	Yes	Illiterate	Not solitary	Never	Never
1041	25	75	80	4	0	64.44	50.32	76	Female	Yes	Yes	Yes	Yes	No	Illiterate	Not solitary	Never	Never
1042	25.2	70	100	5	3	58.22	49.62	75	Female	No	Yes	No	No	No	Primary school	Not solitary	Never	Current drinker
1043	25.7	75	75	6	4	64.05	44.2	84	Female	No	No	Yes	No	No	Illiterate	Solitary	Never	Never
1044	24.3	60	80	4	0	62.48	56.13	69	Female	No	Yes	Yes	Yes	No	Secondary school	Not solitary	Never	Never
1045	22.7	95	100	1	0	62.38	57.62	73	Male	No	Yes	No	No	No	College and above	Not solitary	Current smoker	Never
1046	28.5	80	80	6	10	43.91	40.25	73	Female	Yes	Yes	No	No	Yes	Secondary school	Not solitary	Never	Never
1047	24.8	80	80	0	0	65.71	43.87	71	Male	No	No	No	Yes	Yes	College and above	Not solitary	Never	Never
1048	22.5	80	80	2	0	62.63	53.65	70	Female	No	Yes	No	No	No	Secondary school	Not solitary	Never	Never
1049	34.8	75	90	0	0	54.19	35.68	70	Male	No	Yes	No	Yes	No	Illiterate	Not solitary	Quitted	Current drinker
1050	21.1	70	60	1	6	56.38	42.97	83	Female	No	No	No	No	No	Primary school	Not solitary	Never	Never
1051	25.8	65	65	6	3	62.85	50.18	76	Male	Yes	Yes	No	No	No	Primary school	Not solitary	Never	Current drinker
1052	25.3	80	85	0	0	62.63	53.65	71	Female	No	No	No	No	No	Illiterate	Not solitary	Never	Never
1053	23.3	80	60	3	1	57.53	54.64	87	Male	No	Yes	No	No	No	College and above	Not solitary	Never	Never
1054	999	50	60	0	0	54.55	27.23	79	Female	No	Yes	Yes	No	No	Primary school	Not solitary	Never	Never
1055	26.7	70	80	0	0	63.89	46.68	75	Female	Yes	Yes	No	Yes	No	Secondary school	Not solitary	Never	Never
1056	22.9	70	80	4	1	60.16	55.85	84	Male	No	No	No	No	No	Secondary school	Not solitary	Never	Never
1057	23.3	80	75	7	2	60.54	49.9	82	Male	No	No	No	Yes	No	Secondary school	Not solitary	Never	Never
1058	23.2	50	80	9	6	38.33	50.1	78	Female	No	Yes	No	No	No	Primary school	Not solitary	Never	Never
1059	29	65	85	0	0	65.31	37.75	78	Male	No	No	Yes	Yes	No	Primary school	Not solitary	Never	Quitted
1060	22	50	60	2	4	60.66	30.12	70	Male	No	No	No	No	No	Primary school	Not solitary	Quitted	Never
1061	19.7	80	80	0	0	62.85	50.18	89	Male	No	Yes	No	No	No	Secondary school	Not solitary	Never	Quitted
1062	23.5	60	70	0	1	57.75	51.16	91	Male	No	No	No	No	No	Primary school	Not solitary	Never	Never
1063	23	80	80	0	0	62.85	50.18	83	Male	No	Yes	Yes	No	No	Secondary school	Not solitary	Never	Current drinker
1064	27.7	60	60	3	0	62.85	50.18	69	Male	No	No	No	Yes	No	College and above	Not solitary	Never	Current drinker
1065	28.1	70	70	6	3	57.75	51.16	70	Male	No	No	No	No	No	College and above	Solitary	Current smoker	Never
1066	22.8	60	60	7	8	40.34	34.34	74	Female	No	Yes	Yes	Yes	No	Primary school	Not solitary	Never	Never
1067	29.8	70	70	0	0	62.85	50.18	75	Male	No	Yes	No	No	No	Illiterate	Not solitary	Never	Current drinker
1068	26.4	70	100	3	0	62.38	57.62	71	Female	No	No	No	No	No	Illiterate	Not solitary	Current smoker	Current drinker
1069	27.7	70	100	0	0	66.37	44.48	69	Female	Yes	No	No	No	No	Primary school	Not solitary	Never	Never
1070	26.6	70	85	0	0	66.08	37.39	69	Male	Yes	No	No	No	No	College and above	Not solitary	Quitted	Current drinker
1071	22.7	70	80	0	0	62.85	50.18	65	Female	No	No	No	No	No	Illiterate	Not solitary	Never	Current drinker
1072	23.2	60	85	5	4	65.72	36.44	69	Female	Yes	Yes	Yes	Yes	No	Primary school	Not solitary	Never	Never
1073	29.5	70	70	2	1	62.85	50.18	71	Male	No	No	No	No	No	Secondary school	Not solitary	Never	Current drinker
1074	23.5	85	90	0	0	62.48	56.13	74	Female	Yes	No	No	No	No	Secondary school	Not solitary	Never	Never
1075	27.6	59	70	4	0	62.85	50.18	68	Male	No	Yes	No	Yes	No	Secondary school	Not solitary	Never	Never
1076	22.6	90	90	0	0	60.69	34.87	91	Female	No	No	No	No	No	Secondary school	Not solitary	Never	Never
1077	24.9	70	80	9	1	62.63	53.65	73	Male	No	No	No	No	No	Primary school	Not solitary	Never	Never
1078	20.3	40	50	15	7	26.85	44.18	73	Female	No	Yes	No	No	No	Illiterate	Not solitary	Never	Never
1079	24.8	90	80	8	0	53.65	62.63	74	Female	No	No	No	Yes	No	Primary school	Solitary	Never	Never
1080	999	80	80	0	0	46.84	64.66	73	Female	No	Yes	No	No	No	Primary school	Not solitary	Never	Current drinker
1081	999	70	80	2	2	43.26	58.7	75	Male	No	Yes	No	No	No	Primary school	Not solitary	Never	Current drinker
1082	25.8	60	100	4	1	31.89	64.9	71	Female	No	Yes	No	No	No	Primary school	Solitary	Never	Never
1083	16.5	60	50	9	9	47.42	60.69	81	Male	No	Yes	No	No	No	Secondary school	Not solitary	Never	Never
1084	24.1	59	50	8	11	15.17	56.05	70	Female	No	Yes	No	No	Yes	Primary school	Not solitary	Never	Never
1085	28.4	70	100	6	3	38.64	68.29	78	Female	No	No	No	No	No	Primary school	Not solitary	Never	Never
1086	23.5	75	75	0	0	53.65	62.63	77	Male	No	No	No	No	No	Primary school	Not solitary	Never	Never
1087	25.9	60	65	6	2	39.3	64.84	73	Female	No	Yes	Yes	No	No	Illiterate	Not solitary	Never	Never
1088	23	80	100	6	0	50.18	62.85	72	Male	No	Yes	No	No	No	Primary school	Not solitary	Never	Current drinker
1089	24	70	100	3	0	44.48	66.37	72	Female	No	Yes	Yes	No	No	Primary school	Not solitary	Never	Never
1090	24.3	69	75	4	1	50.18	62.85	71	Female	No	No	No	No	No	Secondary school	Not solitary	Never	Never
1091	21.5	80	100	0	0	44.48	66.37	80	Male	No	No	Yes	No	Yes	College and above	Not solitary	Quitted	Never
1092	22.6	100	90	12	4	50.32	64.44	79	Female	No	Yes	No	No	No	Primary school	Not solitary	Never	Never
1093	33.5	60	70	3	4	32.24	55.32	79	Female	No	No	No	No	No	Primary school	Not solitary	Never	Never
1094	22.5	70	70	8	3	50.18	62.85	79	Male	No	No	No	No	No	Primary school	Not solitary	Quitted	Never
1095	22.7	70	90	4	2	50.18	62.85	85	Male	No	No	Yes	No	No	Primary school	Not solitary	Never	Never
1096	24.4	85	85	0	0	44.48	66.37	65	Female	No	No	No	Yes	No	Secondary school	Not solitary	Never	Never
1097	25.6	60	80	2	5	53.65	62.63	69	Female	No	No	No	No	No	Primary school	Not solitary	Current smoker	Never
1098	20.1	60	50	3	5	42.84	51.95	78	Male	No	Yes	No	No	No	Primary school	Not solitary	Current smoker	Current drinker
1099	27	80	80	8	2	44.2	64.05	76	Female	Yes	No	No	Yes	No	Secondary school	Not solitary	Never	Never
1100	24.7	75	80	3	0	41.01	66.58	77	Male	No	No	No	No	No	Secondary school	Not solitary	Never	Current drinker
1101	26.8	60	70	7	2	47.99	55.69	72	Female	No	Yes	No	Yes	No	Illiterate	Not solitary	Never	Never
1102	29.5	60	70	6	2	49.9	60.54	74	Male	Yes	Yes	No	No	No	Secondary school	Not solitary	Never	Never
1103	23	65	70	3	0	53.65	62.63	84	Male	Yes	Yes	No	No	No	Secondary school	Not solitary	Never	Never
1104	19.2	70	70	2	0	50.18	62.85	88	Male	Yes	Yes	Yes	No	No	Primary school	Solitary	Quitted	Quitted
1105	21.3	70	75	4	6	50.18	62.85	83	Male	Yes	Yes	No	No	No	Secondary school	Not solitary	Never	Never
1106	24.1	75	60	1	1	53.09	58	85	Male	No	Yes	No	No	No	Secondary school	Not solitary	Never	Never
1107	23.7	80	90	0	0	53.65	62.63	85	Male	No	Yes	Yes	Yes	No	Secondary school	Not solitary	Never	Never
1108	24.4	70	75	3	2	44.48	66.37	65	Female	No	Yes	No	No	No	Illiterate	Solitary	Never	Never
1109	28.3	70	60	5	0	40.72	64.27	79	Male	No	No	No	No	No	Illiterate	Not solitary	Current smoker	Quitted
1110	26	80	85	1	3	53.65	62.63	84	Male	No	Yes	Yes	No	No	Primary school	Not solitary	Never	Never
1111	23.3	59	60	2	1	46.84	64.66	79	Male	No	Yes	Yes	No	No	Primary school	Solitary	Never	Current drinker
1112	20.4	70	70	0	0	40.51	59.56	85	Male	No	Yes	No	No	No	Primary school	Not solitary	Quitted	Never
1113	23.1	60	60	3	4	36.85	55.99	82	Female	Yes	Yes	Yes	No	No	Primary school	Not solitary	Never	Never
1114	22.3	75	75	10	5	54.42	52.83	72	Female	Yes	No	No	No	No	Primary school	Not solitary	Never	Never
1115	16.2	60	60	7	2	50.23	57.44	81	Male	No	No	Yes	No	No	Secondary school	Not solitary	Never	Never
1116	18	85	90	9	1	34.7	69.44	65	Female	No	Yes	No	No	No	Secondary school	Not solitary	Never	Never
1117	23.8	80	90	7	0	49.82	65.33	67	Female	No	No	No	No	No	Secondary school	Not solitary	Never	Never
1118	21.9	70	80	0	0	50.18	62.85	69	Male	No	Yes	No	Yes	No	Secondary school	Not solitary	Never	Never
1119	26.9	60	60	11	6	38.92	49.08	76	Female	No	No	No	No	No	Illiterate	Not solitary	Never	Never
1120	23.3	60	80	0	2	33.9	63.41	80	Male	No	Yes	No	Yes	Yes	Primary school	Not solitary	Never	Quitted
1121	21.3	50	70	13	4	36.94	56.26	74	Female	Yes	Yes	Yes	Yes	No	Primary school	Not solitary	Never	Never
1122	16.7	80	80	0	0	55.85	60.16	86	Female	No	No	No	No	No	Illiterate	Not solitary	Never	Never
1123	16.6	65	70	1	0	50.18	62.85	78	Female	Yes	No	No	Yes	No	Primary school	Not solitary	Never	Never
1124	24.9	80	90	0	0	56.13	62.48	81	Male	Yes	Yes	No	No	No	Secondary school	Solitary	Quitted	Current drinker
1125	28.4	65	80	7	6	40.49	56.54	71	Female	No	Yes	Yes	Yes	No	Secondary school	Not solitary	Never	Never
1126	21.7	70	80	3	1	50.18	62.85	68	Female	No	No	Yes	No	No	Primary school	Not solitary	Never	Never
1127	26.5	65	85	8	1	37.75	65.31	83	Female	Yes	Yes	Yes	Yes	No	Illiterate	Solitary	Never	Never
1128	22.2	65	65	2	7	44.35	64.77	68	Male	No	No	No	No	No	College and above	Solitary	Never	Current drinker
1129	23.9	75	75	2	0	41.01	66.58	72	Female	No	Yes	Yes	No	No	Illiterate	Not solitary	Never	Never
1130	21.1	80	80	2	1	53.65	62.63	68	Male	No	No	No	No	No	Secondary school	Not solitary	Never	Current drinker
1131	27.7	60	85	5	1	35.56	67.78	67	Female	No	Yes	No	Yes	No	Primary school	Not solitary	Never	Never
1132	999	999	999	4	15	27.51	31.6	91	Female	No	Yes	Yes	No	Yes	Illiterate	Not solitary	Never	Never
1133	18	70	70	7	2	50.18	62.85	67	Female	No	No	No	No	No	Primary school	Not solitary	Never	Never
1134	24.4	70	70	2	2	41.01	66.58	76	Male	No	No	No	No	No	Primary school	Not solitary	Never	Current drinker
1135	24.9	50	50	6	0	47.42	60.69	71	Female	No	No	Yes	No	No	Illiterate	Not solitary	Never	Never
1136	25.4	85	70	0	3	56.13	62.48	91	Male	No	Yes	No	No	No	Primary school	Not solitary	Quitted	Current drinker
1137	19.6	70	70	3	2	50.32	64.44	67	Female	No	No	No	No	No	Illiterate	Not solitary	Never	Never
1138	24	80	70	0	0	46.84	64.66	75	Male	No	No	No	No	No	Primary school	Not solitary	Current smoker	Current drinker
1139	24.6	75	75	8	3	46.88	59.2	78	Female	No	No	Yes	Yes	No	Illiterate	Not solitary	Never	Never
1140	999	60	70	4	4	35.37	61.33	88	Female	Yes	Yes	Yes	Yes	Yes	Primary school	Not solitary	Never	Never
1141	21.9	60	80	1	0	50.18	62.85	65	Male	Yes	Yes	No	Yes	No	College and above	Not solitary	Never	Current drinker
1142	20.2	70	80	0	0	50.18	62.85	91	Female	No	Yes	Yes	No	No	Secondary school	Not solitary	Never	Never
1143	28.2	60	60	8	3	37.67	68.39	66	Female	No	Yes	Yes	Yes	Yes	Primary school	Not solitary	Never	Never
1144	999	999	999	4	7	26.34	31.35	82	Female	No	No	Yes	No	No	Secondary school	Not solitary	Never	Never
1145	19.7	80	70	10	6	31.36	49.95	70	Female	No	No	No	No	Yes	Primary school	Not solitary	Never	Never
1146	21.1	60	60	7	2	40.83	61.23	84	Male	No	Yes	No	No	No	Primary school	Not solitary	Quitted	Never
1147	20.7	80	80	0	0	50.18	62.85	72	Male	No	No	No	No	No	Primary school	Not solitary	Quitted	Current drinker
1148	23.5	85	100	3	0	44.48	66.37	71	Male	No	No	No	No	No	Primary school	Solitary	Quitted	Quitted
1149	33.7	70	70	9	3	37.88	54.07	66	Female	No	Yes	No	No	No	Primary school	Not solitary	Never	Never
1150	23.5	80	90	1	0	53.37	60.32	88	Female	No	Yes	No	No	No	Primary school	Not solitary	Never	Current drinker
1151	21.8	70	80	3	3	41.01	66.58	92	Male	No	Yes	No	No	No	Primary school	Not solitary	Quitted	Current drinker
1152	25.7	60	70	4	1	38.65	63.29	67	Male	No	No	No	No	No	College and above	Not solitary	Never	Current drinker
1153	23.1	80	90	0	0	57.62	62.38	65	Male	No	Yes	No	No	No	College and above	Not solitary	Current smoker	Never
1154	24.3	75	70	5	1	53.65	62.63	73	Female	No	No	No	Yes	No	Primary school	Not solitary	Never	Never
1155	23	80	80	6	0	55.85	60.16	69	Male	No	No	No	No	No	Primary school	Not solitary	Never	Never
1156	22	75	80	0	0	49.09	56.77	82	Female	No	Yes	Yes	Yes	No	Illiterate	Not solitary	Current smoker	Never
1157	26.7	60	70	2	3	50.18	62.85	82	Male	No	Yes	No	No	No	Primary school	Not solitary	Quitted	Quitted
1158	27.1	70	80	6	0	45.18	58.95	81	Female	No	No	Yes	No	No	Primary school	Not solitary	Never	Never
1159	23.4	70	60	3	1	45.46	61.26	71	Female	No	No	No	No	No	Illiterate	Not solitary	Never	Never
1160	24.3	70	60	6	0	56.13	62.48	76	Male	No	Yes	No	No	No	Secondary school	Not solitary	Never	Never
1161	21.9	60	70	9	6	32.99	59.79	72	Female	No	No	No	No	No	Illiterate	Not solitary	Never	Never
1162	32.3	60	60	3	1	41.01	66.58	67	Female	No	Yes	Yes	No	No	Primary school	Not solitary	Never	Never
1163	24.7	70	60	5	1	37.39	66.08	78	Female	Yes	Yes	No	Yes	No	Illiterate	Not solitary	Never	Never
1164	24.7	60	60	1	4	53.65	62.63	84	Male	No	No	No	No	No	Secondary school	Solitary	Current smoker	Never
1165	21.3	70	70	0	1	34.74	65.47	88	Male	No	No	No	No	No	Primary school	Solitary	Current smoker	Quitted
1166	20.1	65	70	6	7	44.31	51.2	70	Male	Yes	Yes	No	Yes	No	Primary school	Not solitary	Current smoker	Never
1167	17.5	60	60	0	1	36.85	48.11	68	Female	Yes	No	No	No	Yes	Illiterate	Not solitary	Never	Never
1168	21.8	60	60	4	1	46.73	58.48	71	Female	No	Yes	No	No	No	Secondary school	Solitary	Never	Never
1169	24.7	80	100	0	0	56.13	62.48	67	Male	No	No	No	No	No	Secondary school	Not solitary	Never	Current drinker
1170	26.4	70	49	7	7	59.65	51.8	67	Male	No	Yes	Yes	No	No	Primary school	Not solitary	Quitted	Never
1171	28.3	60	80	9	2	41.99	61.48	77	Female	No	Yes	Yes	Yes	No	Primary school	Not solitary	Never	Never
1172	23.6	65	70	0	0	53.65	62.63	69	Female	Yes	Yes	No	No	No	Primary school	Not solitary	Never	Never
1173	33.5	50	50	4	3	31.1	55.56	70	Male	No	Yes	Yes	Yes	No	Secondary school	Not solitary	Never	Never
1174	28.4	70	75	0	1	41.91	58.37	76	Female	No	Yes	No	Yes	Yes	Primary school	Not solitary	Never	Never
1175	33.6	60	60	2	0	41.99	61.48	75	Female	No	Yes	Yes	No	No	Illiterate	Not solitary	Never	Never
1176	20.6	75	80	6	0	50.18	62.85	75	Female	Yes	Yes	No	Yes	No	Primary school	Not solitary	Never	Never
1177	22.9	70	80	1	0	47.7	63.01	67	Female	No	No	No	No	No	Primary school	Not solitary	Never	Current drinker
1178	24.1	70	90	0	0	53.65	62.63	97	Male	No	Yes	No	No	No	Secondary school	Not solitary	Quitted	Quitted
1179	20.2	70	80	0	0	53.65	62.63	74	Female	No	No	No	No	No	Primary school	Not solitary	Never	Never
1180	30.7	80	70	0	0	41.01	66.58	68	Male	Yes	No	Yes	Yes	No	College and above	Not solitary	Quitted	Quitted
1181	999	85	90	0	0	19.73	64.75	81	Male	Yes	No	No	No	No	Secondary school	Not solitary	Quitted	Quitted
1182	30.2	75	85	9	6	31.28	46.84	82	Female	Yes	Yes	No	Yes	Yes	Primary school	Not solitary	Never	Never
1183	23.6	65	75	0	0	53.65	62.63	71	Male	No	No	Yes	No	No	Primary school	Solitary	Never	Quitted
1184	29.8	70	80	0	0	44.48	66.37	72	Male	No	Yes	No	No	No	Primary school	Not solitary	Never	Never
1185	29	70	80	8	0	44.48	66.37	70	Female	No	Yes	Yes	No	No	Primary school	Not solitary	Never	Never
1186	23.8	60	60	5	4	40.49	56.54	71	Female	Yes	Yes	No	No	No	Primary school	Not solitary	Never	Never
1187	24.9	75	75	0	0	41.01	66.58	76	Male	No	Yes	Yes	No	No	Illiterate	Not solitary	Never	Never
1188	22.3	90	45	0	0	56.13	62.48	69	Male	No	No	No	No	No	Primary school	Not solitary	Never	Never
1189	26.4	75	75	0	0	53.65	62.63	78	Male	No	Yes	No	No	No	Primary school	Not solitary	Never	Never
1190	23.3	80	80	2	1	50.18	62.85	75	Female	No	No	No	No	No	Primary school	Not solitary	Never	Never
1191	27.1	50	50	6	1	42.27	63.8	66	Male	No	No	No	No	No	Primary school	Not solitary	Current smoker	Never
1192	23.5	75	90	3	1	38.36	65.97	81	Female	No	Yes	No	No	No	Secondary school	Solitary	Never	Never
1193	25.2	65	75	9	5	50.18	62.85	79	Female	No	No	Yes	No	No	Primary school	Solitary	Never	Never
1194	24.5	75	85	0	1	50.18	62.85	76	Male	No	No	No	No	No	Secondary school	Not solitary	Never	Never
1195	21.4	75	85	4	0	47.83	59.56	67	Female	No	No	No	No	No	Secondary school	Not solitary	Never	Never
1196	17.1	65	70	0	0	44.48	66.37	84	Male	No	No	No	No	No	Secondary school	Not solitary	Never	Never
1197	27.6	75	85	0	0	53.65	62.63	75	Female	No	Yes	No	No	No	Secondary school	Not solitary	Never	Never
1198	19.1	70	70	1	3	41.4	52.28	82	Female	No	Yes	Yes	No	No	Primary school	Not solitary	Never	Never
1199	23.2	65	65	5	2	41.39	65.86	72	Female	Yes	Yes	No	No	No	Secondary school	Not solitary	Never	Never
1200	28.2	50	50	3	4	37.77	44.06	79	Male	No	Yes	Yes	No	No	Primary school	Not solitary	Quitted	Never
1201	24.2	70	80	0	0	50.18	62.85	65	Female	No	No	No	No	No	Primary school	Not solitary	Never	Never
1202	27.5	65	70	5	0	53.37	60.32	70	Male	No	Yes	No	Yes	No	Primary school	Not solitary	Current smoker	Never
1203	24.8	60	70	6	0	42.27	63.8	69	Female	No	Yes	No	Yes	No	Primary school	Not solitary	Never	Never
1204	23.1	90	95	1	0	57.06	57.75	84	Male	No	No	No	No	No	College and above	Not solitary	Quitted	Never
1205	30.5	60	70	1	0	53.85	55.46	83	Male	Yes	No	Yes	No	No	Primary school	Not solitary	Never	Never
1206	28.1	60	70	0	2	41.99	61.48	76	Male	Yes	Yes	Yes	Yes	Yes	Illiterate	Not solitary	Quitted	Never
1207	24.6	80	85	0	0	44.48	66.37	76	Female	No	Yes	Yes	No	No	Primary school	Not solitary	Never	Never
1208	32.4	75	90	0	0	44.48	66.37	79	Female	Yes	Yes	Yes	Yes	No	Primary school	Not solitary	Never	Never
1209	21	70	70	5	3	41.01	66.58	72	Female	No	No	No	No	No	Illiterate	Solitary	Never	Never
1210	27	75	75	2	0	66.58	41.01	69	Female	No	Yes	No	Yes	No	Illiterate	Not solitary	Never	Never
1211	24	70	75	0	0	64.05	44.2	78	Male	No	No	No	No	No	Illiterate	Not solitary	Current smoker	Quitted
1212	25.9	65	65	4	6	66.58	41.01	75	Female	No	No	Yes	Yes	No	Illiterate	Not solitary	Never	Never
1213	999	999	999	999	999	32.07	25.96	80	Female	No	No	Yes	Yes	No	Illiterate	Not solitary	Never	Never
1214	23	80	70	4	0	61.26	45.46	75	Female	No	Yes	Yes	No	No	Illiterate	Not solitary	Never	Never
1215	22.7	60	60	0	3	61.26	33.45	89	Female	No	Yes	No	No	No	Primary school	Not solitary	Never	Never
1216	30.4	60	75	4	2	64.43	38.24	70	Female	No	Yes	No	No	No	Illiterate	Not solitary	Never	Never
1217	26	60	70	4	0	61.64	39.51	83	Female	No	Yes	Yes	Yes	No	Primary school	Not solitary	Never	Never
1218	27.3	80	75	2	0	62.63	53.65	69	Female	No	No	No	No	No	Primary school	Not solitary	Never	Never
1219	20.7	60	70	0	0	52.55	58.18	69	Female	No	No	No	No	No	Secondary school	Solitary	Never	Never
1220	29.5	60	60	5	6	63.01	47.7	77	Female	No	Yes	No	No	No	Secondary school	Not solitary	Never	Never
1221	25.8	60	60	1	5	53.99	35.72	78	Male	Yes	Yes	No	No	Yes	Secondary school	Not solitary	Quitted	Never
1222	23	60	90	6	0	62.85	50.18	69	Female	Yes	Yes	No	No	No	Illiterate	Solitary	Never	Never
1223	19.1	55	60	5	6	33.34	58.46	74	Female	No	No	No	No	No	Primary school	Not solitary	Never	Never
1224	24.9	50	70	2	5	55.42	36.5	77	Male	No	No	Yes	No	No	Primary school	Not solitary	Quitted	Never
1225	26.2	75	85	6	0	62.85	50.18	73	Female	No	No	No	No	No	Secondary school	Not solitary	Never	Never
1226	20.6	80	50	7	1	62.63	53.65	67	Female	No	No	No	No	No	Primary school	Not solitary	Never	Current drinker
1227	25	50	60	4	0	64.66	46.84	65	Male	Yes	No	No	No	No	Secondary school	Not solitary	Quitted	Current drinker
1228	24.3	70	70	1	0	62.85	50.18	68	Male	No	No	No	No	No	Primary school	Not solitary	Quitted	Current drinker
1229	26.1	60	80	4	0	63.01	47.7	65	Female	No	Yes	No	No	No	Primary school	Not solitary	Never	Never
1230	29.8	80	90	1	0	62.63	53.65	72	Male	No	No	No	No	No	Secondary school	Not solitary	Never	Never
1231	25.8	70	80	2	0	64.05	44.2	70	Female	No	Yes	No	No	No	Primary school	Not solitary	Never	Never
1232	17.1	60	70	3	6	56.71	46.82	90	Female	No	Yes	Yes	No	No	Illiterate	Not solitary	Never	Never
1233	22.8	80	80	1	0	64.66	46.84	69	Female	No	No	No	No	No	Primary school	Solitary	Never	Never
1234	22.7	80	85	3	0	62.48	56.13	77	Male	No	No	Yes	No	No	College and above	Not solitary	Never	Never
1235	29.4	80	85	2	0	66.37	44.48	66	Male	No	Yes	No	Yes	Yes	College and above	Not solitary	Current smoker	Never
1236	26.3	80	80	0	0	66.58	41.01	86	Female	No	No	Yes	No	No	Primary school	Solitary	Never	Never
1237	23.8	60	70	6	0	60.07	51.45	74	Female	No	Yes	Yes	Yes	No	Primary school	Not solitary	Never	Never
1238	23.6	60	70	2	0	65.49	47.34	69	Male	No	Yes	No	Yes	Yes	Primary school	Not solitary	Quitted	Quitted
1239	28	65	70	0	0	64.66	46.84	71	Male	No	Yes	No	No	No	College and above	Not solitary	Never	Current drinker
1240	27.5	70	85	0	0	62.63	53.65	68	Female	No	Yes	Yes	No	No	Secondary school	Not solitary	Never	Never
1241	28.3	75	60	4	0	61.88	48.11	66	Female	No	No	No	No	No	College and above	Not solitary	Never	Never
1242	23	80	80	3	0	66.58	41.01	71	Male	No	Yes	Yes	No	No	College and above	Not solitary	Never	Never
1243	21.8	70	80	2	0	62.63	53.65	70	Female	No	No	No	Yes	No	Primary school	Not solitary	Never	Never
1244	26.1	60	70	2	0	64.66	46.84	71	Male	No	Yes	Yes	No	No	College and above	Not solitary	Quitted	Never
1245	27.3	60	60	10	7	63.38	29.21	77	Female	No	Yes	Yes	No	Yes	Primary school	Not solitary	Never	Never
1246	23.8	70	70	7	1	62.85	50.18	74	Male	No	Yes	Yes	Yes	No	Secondary school	Not solitary	Quitted	Current drinker
1247	21.1	60	75	0	0	68.55	35.19	72	Female	No	Yes	No	Yes	No	Primary school	Not solitary	Never	Never
1248	24.7	80	80	3	0	66.37	44.48	67	Female	Yes	No	No	Yes	No	Primary school	Not solitary	Never	Current drinker
1249	23.6	80	85	0	0	62.63	53.65	72	Male	No	Yes	No	No	No	Secondary school	Not solitary	Never	Never
1250	23	75	75	10	0	62.63	53.65	65	Female	Yes	Yes	No	No	No	Secondary school	Not solitary	Never	Never
1251	24.8	75	75	1	0	68.39	37.67	68	Female	No	Yes	No	Yes	No	College and above	Not solitary	Never	Never
1252	23.2	60	60	2	1	62.85	50.18	69	Male	No	No	No	No	No	College and above	Not solitary	Never	Never
1253	25.7	80	90	1	0	62.48	56.13	73	Female	No	No	No	No	No	Primary school	Solitary	Never	Never
1254	27.8	65	75	0	0	62.85	50.18	71	Male	No	No	No	No	No	College and above	Not solitary	Quitted	Current drinker
1255	19.8	60	60	6	3	57.36	45.05	66	Male	No	No	No	No	No	College and above	Not solitary	Never	Never
1256	20.1	60	70	4	2	59.28	44.27	73	Female	No	No	No	No	No	Primary school	Not solitary	Never	Never
1257	15.1	70	70	1	6	60.98	38.37	89	Male	No	No	No	No	No	College and above	Not solitary	Current smoker	Current drinker
1258	23.3	65	80	0	0	69.44	34.7	67	Female	No	No	No	No	No	Secondary school	Not solitary	Never	Never
1259	23.6	59	60	3	6	63.01	47.7	70	Female	No	Yes	No	Yes	No	Primary school	Solitary	Never	Never
1260	31.2	70	80	3	1	62.85	50.18	76	Female	Yes	Yes	No	Yes	No	Illiterate	Not solitary	Never	Never
1261	31.5	100	100	5	2	62.7	48.61	82	Female	No	Yes	No	No	No	Primary school	Not solitary	Never	Never
1262	22.3	60	70	1	0	62.98	37.72	82	Female	No	No	No	No	No	Illiterate	Not solitary	Never	Never
1263	23.5	75	80	0	1	63.48	34.02	79	Male	No	No	No	No	No	Secondary school	Not solitary	Current smoker	Quitted
1264	29.4	65	65	4	1	62.85	50.18	69	Male	No	Yes	No	No	No	Secondary school	Not solitary	Quitted	Quitted
1265	22.3	75	85	2	0	62.63	53.65	76	Female	No	No	No	No	No	Secondary school	Not solitary	Never	Current drinker
1266	31	75	75	2	0	62.85	50.18	71	Male	No	Yes	No	No	No	College and above	Not solitary	Never	Never
1267	27.3	60	60	4	2	66.74	38.53	69	Female	No	Yes	No	No	No	Secondary school	Not solitary	Never	Current drinker
1268	21.7	75	90	0	0	62.63	53.65	68	Female	No	Yes	Yes	No	No	Secondary school	Solitary	Never	Never
1269	23.2	70	85	7	0	66.58	41.01	80	Female	No	Yes	No	No	No	Illiterate	Not solitary	Never	Never
1270	26.3	60	60	1	0	66.58	41.01	65	Male	No	Yes	No	No	No	Secondary school	Not solitary	Current smoker	Never
1271	20.4	60	59	5	6	62.07	43	66	Female	Yes	Yes	Yes	No	No	Primary school	Not solitary	Current smoker	Never
1272	23.1	75	75	6	0	65.71	43.87	65	Female	No	Yes	No	No	No	Secondary school	Not solitary	Never	Never
1273	26.9	60	60	0	2	55.44	50.88	73	Male	Yes	Yes	Yes	Yes	No	Secondary school	Not solitary	Quitted	Never
1274	26.2	70	70	4	0	62.85	50.18	76	Female	No	Yes	Yes	No	No	Primary school	Not solitary	Never	Never
1275	24.4	75	85	0	0	62.63	53.65	84	Male	No	No	Yes	No	No	Secondary school	Not solitary	Never	Never
1276	28.9	75	80	1	0	62.85	50.18	66	Male	No	Yes	No	No	No	Primary school	Not solitary	Never	Never
1277	21.1	50	50	4	6	54.8	29.21	66	Female	Yes	No	Yes	No	No	Primary school	Not solitary	Never	Never
1278	23.7	65	70	0	0	66.58	41.01	68	Male	No	Yes	Yes	No	No	Primary school	Not solitary	Current smoker	Never
1279	24.6	65	80	1	0	66.58	41.01	66	Male	No	Yes	Yes	Yes	No	Secondary school	Not solitary	Never	Quitted
1280	22	70	70	2	0	61.66	44.26	90	Female	No	No	No	No	No	Primary school	Not solitary	Never	Never
1281	24.5	90	90	5	0	62.63	53.65	74	Male	No	Yes	Yes	Yes	No	Secondary school	Not solitary	Never	Never
1282	24	89	90	1	0	62.63	53.65	75	Female	No	No	No	No	No	Secondary school	Not solitary	Never	Never
1283	23.1	70	75	0	1	55.22	54.35	75	Male	Yes	No	No	No	No	College and above	Not solitary	Current smoker	Current drinker
1284	29.4	75	60	11	1	59.09	49.38	65	Female	No	Yes	Yes	Yes	No	Illiterate	Not solitary	Quitted	Quitted
1285	21.2	70	60	0	10	56.44	38.26	76	Male	No	No	No	No	Yes	Illiterate	Not solitary	Quitted	Quitted
