# Supplementary material for: Anxiety and Depression Mediate the Health-Related Quality of Life Differently in Patients with Cardiovascular Disease and Stroke–Preliminary Report of the Yilan Study: A Population-Based Community Health Survey
Source: PLoS One. 2014 Sep 16;9(9):e107609. doi: 10.1371/journal.pone.0107609 (PMC4166664; doi:10.1371/journal.pone.0107609)
Supplement: Supporting Information S2 — Meta file. (XLSX) [file pone.0107609.s002.xlsx]

## Sheet: Meta file
Variable information									Variable
Name	Position	Label	Measure	Role	Width	Align	Missing		Variable		Label
number	1	(None)	Nominal	Input	12	Right	999		Sex	1	Male
BMI	2	BMI	Scale	Input	12	Right	999.0			2	Female
HealthRating	3	HealthRating	Scale	Input	12	Right	999		Diabetes	0	No
HappinessRating	4	HappinessRating	Scale	Input	12	Right	999			1	Yes
HADS_Anxiety	5	HADS_Anxiety	Scale	Input	12	Right	999		Hypertension	0	No
HADS_Depression	6	HADS_Depression	Scale	Input	12	Right	999			1	Yes
MCS	7	MCS	Scale	Input	12	Right	999.00		CardiovascularDisease	0	No
PCS	8	PCS	Scale	Input	12	Right	999.00			1	Yes
Age	9	Age	Scale	Input	12	Right	999		Hyperlipidemia	0	No
Sex	10	Sex	Nominal	Input	8	Right	999			1	Yes
Diabetes	11	Diabetes	Nominal	Input	12	Right	999		Stroke	0	No
Hypertension	12	Hypertension	Nominal	Input	12	Right	999			1	Yes
CardiovascularDisease	13	CardiovascularDisease	Nominal	Input	13	Right	999		Education	1	Illiterate
Hyperlipidemia	14	Hyperlipidemia	Nominal	Input	12	Right	999			2	Primary school
Stroke	15	Stroke	Nominal	Input	12	Right	999			3	Secondary school
Education	16	Education	Nominal	Input	12	Right	999			4	College and above
LivingStatus	17	LivingStatus	Nominal	Input	12	Right	999		LivingStatus	1	Solitary
Smoking	18	Smoking	Nominal	Input	12	Right	999			2	Not solitary
Drinking	19	Drinking	Nominal	Input	12	Right	999		Smoking	1	Never
BMI: Body Mass Index										2	Current smoker
HADS: Hospital Anxiety and Depression Scale										3	Quitted
MCS: Mental Component Score									Drinking	1	Never
PCS: Physical Component Score										2	Current drinker
										3	Quitted
